# Supplementary material for: Genome-wide analysis and identification of stress-responsive genes of the CCCH zinc finger family in Capsicum annuum L
Source: Front Plant Sci. 2023 May 30;14:1189038. doi: 10.3389/fpls.2023.1189038 (PMC10262688; doi:10.3389/fpls.2023.1189038)
Supplement: Supplementary file 2 [file Table_1.xlsx]

## Sheet: Sheet1
Supplementary Table 1 Primer sequences for qRT-PCR used in this study
Gene Name	forward primer (5'->3' on plus strand)	reverse primer (5'->3' on minus strand)
UBI-3	TGTCCATCTGCTCTCTGTTG	CACCCCAAGCACAATAAGAC
PEPTY4	AGGCCATAGAAGGGGTAGGAG	TTTCCCTGTTCCACTGCTCAA
PEPTY9	AGGTTCAGAAGGTAGGGGTCA	GTCCTCGCTCTCGCTTTCA
PEPTY12	TTACGCCCAGTGATTAGGCA	CCTCAGTGAGAGAGTGACGG
PEPTY16	CAAAGCCCGTATTGCTCTGC	ATCTCGATTCGACGGACACC
PEPTY26	TCTCAGTAACAAGGGCCTGC	TGCCAAATGGGGGCTGATAA
PEPTY27	GCCCTCAATCATTCCAGCAC	AACTATGCCAGTCGGCCTTT
PEPTY34	AAGAAGAGCCTGCTGAACCC	AGAAGTCTCACCACCATCGC
PEPTY36	GCACCCAAGACTCTAGCTCA	CCACGCTCACTACTGAACCC
PEPTY45	CGGCCCTCCTCCTTCTATGA	TCCGGTTTTGCGCATTTCAG
PEPTY51	AGGAGAGACCGAAGTCCAGT	GCCCCATTAGCAAGTTCTGC
PEPTY52	AGATGAAACTGCGAAGGGGA	GTCCTATGTCGTGCGAGAGT
PEPTY57	CGGTATGTTCCAGTTGGCCT	CAGTCAGCCGCAGAATCAGA
