# Supplementary material for: Genome-wide analysis and identification of stress-responsive genes of the CCCH zinc finger family in Capsicum annuum L
Source: Front Plant Sci. 2023 May 30;14:1189038. doi: 10.3389/fpls.2023.1189038 (PMC10262688; doi:10.3389/fpls.2023.1189038)
Supplement: Supplementary file 3 [file Table_2.xlsx]

## Sheet: Information on the CCCH gene fa
Supplementary Table 2 Information on the CCCH gene family in pepper
Gene Name	Gene ID	Size (aa)	Isoelectric point (pI)	Molecular weight (Mw)	Chromosome localization	Predicted subcellular location(s)	Group	Protein sequences
PEPTY1	CA.PGAv.1.6.scaffold273.24	495	5.38	55738.4	chr01	Nucleus.	Ⅹ	MGDSEERLLEEQLENQLKEQKDALHSLNEALSTDPSDPEILLVHEELVQSIKDAEEGLLHLKRARLLLEVDASLRGSKEQLADAEVEPLDLTEIEAESLVDEEYTVGSKCRFRNNDGRWYNGLIVGLEGSEFAKICFRAPTSENMLMCKFFLQQRCRFGSSCRLSHGIDIPVSSLKKYIPMKWDSSLAGSSIWARSDGRAGLWKKAELESWDEKLNMGRVVFRDDGSSAMLGAENIELSEHAEASDEEESYSGSEEFDSSAYEDDSPEGLGFVESTALQCGVQTETTLFAKWENHTRGIASKMMANMGYREGMGLGASGQGMVNPVPVKVLPPKQSLDYAVKNQTAENEDNKRKKRSRGGKRKREKKFAAAARAAKEEEESRADVFSLINTQLAVHEET…
PEPTY2	CA.PGAv.1.6.scaffold64.27	558	5.6	61928.9	chr01	Chloroplast. Nucleus.	Ⅹ	MDSYEATKTVLSRVQNLDPENASKIMGYILIQDQSDKELIRLAFGPESLLISVINRAKIYLGISSNTSSATSITSPSSPFSTVSNANNFNPFPHSSPRIIVPDSGFHSSPSWSPVFSRSPQPVEPFDPVMSPNGGSELMGFFGEENGGGNQFLHRSWSVNDVFLGGETDDNNGGFGGRPCMYYARGFCKNGNSCKFMHGGSGDTQEECFDEQSMLRLKALQQQQRFAAANQFMGSGGRHPFGYNNPRSAPAELMISDEFHRHGRSLPDRNEFSAVALGGISNSSLRQIYLTFPADSTFKEEDVSNYFSMYGPVQDVRIPYQQKRMFGFVTFTYPETVQRILAKGNPHFVCDSRVLVKPYKEKGKIPDKKQFQIQQQPIDREELSACLSPSGLESRELYD…
PEPTY3	CA.PGAv.1.6.scaffold646.5	375	8.49	41800.2	chr01	Cell membrane. Chloroplast. Cytoplasm. Mitochondrion. Nucleus.	Ⅴ	MESEFIALDKTGEEAEWLRDFLEDILYWPKPVAPVCIHCDCQAAIGRAGSMMYNAVKTRLCSKYNTAEGCKFGEKCRFAHGDWELGRPAAPLHEESHGMFQMHGRYGSRPETNPAGLGAAASFGSSATAKISVDASLAGRIIGKGGVNSKQICRVTGAKLSIRDHELDPNLRNIELEGTIDQLEQASRMVRELIQSVTTSVAPPKNTSSSATTNNNQGLGEADAIAMYTKSGTGNTRYPPDYPKFGQKDTRINSDNMNKFRRRPATYNIVIQDWSQPGATNHKTYDKSVLDTNILKHTGKLKQVVLPNGELNKFDPDFCIFQDLFTGKVKEIDKHYDGLYYLAGHNTTKEQKTNHLNLVVKEDISLWHKRMRHAF*
PEPTY4	CA.PGAv.1.6.scaffold386.32	318	9.03	37792.6	chr01	Chloroplast. Nucleus.	Ⅺ	MAEHLASIFGTEKDRVNCPFYFKIGACRHGDRCSRLHTKPSISPTLLLSNMYQRPDMITPGVDLHGQPIDPRKMQQHFEDFYEDLFEELNKYGEIESLNICDNLADHMVGNVYVEFREEEQAANALKNLTGRFYAGRPIIVDFSPVTDFREATCRQYEENSCNRGGYCNFMHLKRISRELRHHLFGRYRRRHSRSRSRSPYRHRSHEVCSHRSHSRKYDDRDYYHESRSRRHTTSPGHRRGRSRSPRGRRDRSPSRDSSEERRARIEQWNREKEEAEHTNRTNADDTNYNNKNYEMGYAQNGDGYNDQQPPRQDGYGY*
PEPTY5	CA.PGAv.1.6.scaffold1560.4	732	6.06	79011.3	chr01	Nucleus.	Ⅻ	MCTGPERPNSSASTNQSVTDSTSSMKGMTKLTVETEDSFSSLLELAANNDLEGFKRSVELDASAIDEVGLWLVRKKGAKQIVNEERTPLMVAATYGSLDVLKLIISNPVVDINRACGPNKCTALHCATSGGSVNAVDAVKLLLSAGADPNVEDANGQRPADVIVVPPKLLGARASLEELLLNSSSDGSIGDCKLRVSVATSNASSPILSSSPENGSPCSPGDSLSSPLALKFDDIPANSAPEKKEYPIDPSLPDIKNSIYSTDEFRMFSFKVRPCSRAYSHDWTECPFVHPGENARRRDPRKYHYSCVPCPEFRKGACRRGDMCEYAHGVFECWLHPAQYRTRLCKDGTSCARRVCFFAHTTEELRPLYVSTGSAVPSPRSAASAASVMDMAAALNLFP…
PEPTY6	CA.PGAv.1.6.scaffold410.10	754	6.37	82334.2	chr01	Chloroplast. Nucleus.	Ⅹ	MDAYEATKIVYQRIQSLDPENASKIMGILLIQDHGEKEMIRLAFGPEALVHSVVLKARKELGVSSNSPSTPSTPSSPSPFGGGSSVCFSRQNSSSSATSGRILGGLNLPSPLSITSNNNHSSTVSASWSTTPSFSDFQDADLVSPSASTISYPPASTNGINNSTMNSSAPPYYCNGEVDLIDEFQLQDQLSFLNDGSPTLGPKNPDGYYPQQQDLASSPSGDSMLFSPYNWGGGCTSVNGLPHRRSYSVSDICLGPDDPNGGLGWKPCLYFARGYCKNGSSCRFLHGAGGPGEMSSEVGSPNKFEMMEHCHELLRSKSAHQQRLATASQLMSSSNFPLSPMAANKCMNFLQQQQLQSAESPRAAAALMMADDLHKLNRSRFERGDFGLNGGVGIANPGS…
PEPTY7	CA.PGAv.1.6.scaffold223.22	489	8.52	51115.3	chr01	Nucleus.	Ⅰ	MERYSGTQAMEGAPVDPVSEWTVPGGETGLEEPMWQLSVGTGPEAYPERPNEPDCIYYLRTGFCGYGGRCRFNHPRDRTSVLGAMRATGGEYPERMGQPVCQYYMRTGMCKFGASCKYHHPRQGGGSPAPVTVNVYGYPLRPGEKECSYYVKTGQCKFGVTCKFNHPQPAGAQVPAPAAGPGPLTAPAAVPAPHIYPPVQSPSVQSAQQYGVVSGNWPVARPTLLPGSYIPGTYGSMLLPPGMVPLPGWSPYPAPVSPVPSPSTQLPAAAGPIYGLSQLSPSAPAYTGPYLSVPSSAGPSSSSQKEPAFPERPGLQECQYYMKYGDCKYGSSCRYHHPPEWSGPKTSFILSAMGLPLRPGAPICSHFAQNGVCKFGPSCKFDHPMGMSYSSSSSSLADM…
PEPTY8	CA.PGAv.1.6.scaffold693.2	921	5.06	98731.5	chr02	Nucleus.	Ⅻ	MGMWTSLTLPTLRECVEKLELLKTPEEHQRRLLAIPEVHADPKMDPNYETDEDAGESDDKKQVEHGGPKYARFSRREDKHMSSWKKDKEGSIMVLSKVSEKREAHGNIMKKLGNQGTECQVVDRSASETSITSLSTVNSTSTKNSDTDKLWHYRDPSGKIQGPFSVTQLKKWNTSGLFPLDMRIWTNDEHDDSVLLTNALKGLFHKAPQVHGEISHQSKKLGAASVNSSVGWCATATGIGRECGGREVPWHLRIRNNHSNGNTETAKMDGLSSSSPQCLDLNNSYSDKPHASSPEPSSSHGNVHRAPLHGKKCPKTVDFHYSTGHMVRDSSGSPISQISDGFSHSMQSHRQRHLGQSSGQNWGSSNSNRTSVKVKSGSSFASVTKSIDSFEQGITTYPD…
PEPTY9	CA.PGAv.1.6.scaffold660.45	598	6.24	66400	chr02	Nucleus.	Ⅳ	MKGDACGFLHQYDKSRMPVCRFFRLYGECREQDCVYKHTNEDIKECNMYKLGFCPNGPDCRYRHAKLPGPPPPMEEVLQRIQNLTSYGYSNRFFQNRNTNYSNQADKPQIPQVNNVMNQAVKSTAAEQPNGQQQQLQPQQVQQPQQQGAPTQTQTLPTSQQTQADRTAIPLPQGTSRYFIVKSCNRENLELSVQQGVWATQRSNEAKLNEAFDSVENVILVFSINRTRHFQGLAKMTSRIGGAAKGGNWKHEHGTAHYGRNFSVKWLKLCELSFQKTRHLRNPYNENLPVKISRDCQELEISVGEQLASLLYLEPDSELMAISLAAESKREEERAKGVNPDNVNENPDIVPFEDNEEEEEEESEEEEEDESFAQAFGPAALGRGRGRGIVWPPLVPFGR…
PEPTY10	CA.PGAv.1.6.scaffold809.19	452	5.1	50072.8	chr02	Nucleus.	Ⅲ	MENSDTPACDSNAPKAEAEQLPAAPTSSSPGKRPPPPSQLETMPPDLFVVTGILSFGISSEGKNIRKRPAVDEGENDDAEGDSSVIYTKKKSAVNNKLHFSTGPSKSNKDTESSVDSKASRFHFESSKEIQVQNDSRATATLETETEFSKDARAIRERALKQAEEALKGKSKAGGDEKLYKGINQYTDYKAGLRREHTISSEKAGGAHGPLRASAHIRVSARFDYQPDICKDYKETGYCGYGDSCKFMHDRGDYKSGWQMEKEWEEAEKERKRKLALGMLDEDDEDAEKSDEDDDDALPFACFICREPFVDPVVTKCKHYFCEHCALKVISITSCSCLLDHVTGLQVNFFFLLLVVVVDSTMQRIRSAMCATSQPLGYSIQHLKYAKKWRLKENDGSSA…
PEPTY11	CA.PGAv.1.6.scaffold358.3	1015	6.43	108329	chr02	Nucleus.	Ⅻ	MAAAAAGSSSSAMLDGSVGTSVGLTKSEQSSFVHCTEGSQLVGVQSTVAGVSPTEAAVVDGRNSAVNSIGHGGVDRRKRGRPPRSQAVKPPPPKKQREEDEDVCFICFDGGSLVLCDRRGCPKAYHPACIKRDEAFFRSKAKWNCGWHICSVCQKTSHYLCYTCTYSLCKACTKNADYLCVRGNKGFCSTCMKTIMLIENKDQANKEMVQVDFDDKTSWEYLFKVYWVILKEKLSLTLDELVQAKNPWKESDAVYGKRPLLPYGHYVANDGKGISGKSSEKREACGTNIFDKKGNQFTVEQAVDRSGSEASIASLSTANSSSVNSCETDKLWHYRDPAKRIQGPFSVMQLRKWNTSGLFPPDMRIWTNHEHEDSVLLTNALKGLFHKEFQVHDKTSSQS…
PEPTY12	CA.PGAv.1.6.scaffold625.60	332	6.33	37546.8	chr02	Nucleus.	Ⅶ	MQNENPNPDGVNTSTVDAATVFSDTASPHLADNPFLSPTSTHQFDSSEFIPNFYSTFSRSSNSPSLTSFDDMDDLVSDRRFNQASYILEYQQLYNRYTLCLAHLQESIKEVEALHQENESLRLVNTDLDRRLSLLTQATIQNCLLSDFNRFGMGVNRDAQISDSRPPNIRQGIVEPKRPERRNTERVSLPKSISVRSSGYLKLKAQDGNNGGPSQAKAKQKSAAPPLTESQQRVYVPGGKKTEEAIEFDVYNQGMLKTELCNKWQETGTCPYGENCQFAHGITELRPVIRHPRYKTEVCRMVLAGDMCPYGHRCHFRHSLTEEERRTGPGLF*
PEPTY13	CA.PGAv.1.6.scaffold472.43	502	5.22	55971.1	chr03	Nucleus.	Ⅰ	MEEPIQQHQNQNQSEQLGLGLGLESRDSGTSSLPSDPNSQNPNQNQPKSDDHDDDEMTMQVICEELQNLILSRALDEEKGSEDRGESGRIEVGNVEGNDDEGWGYEESGEFGYDQYDDEGGDGNRSGNEDDGGNENGYEGDLKEVGGFNGNRINTRKFTYPLRPDAQDCPYYMKTGMCKFGSNCKFNHPSRGKFQQGTKEKGKQREESQERPGQIECKYYLTSGGCKYGKACKFIHSREKGSISPIVEFNFLGLPLRPGERECPYYMRTGSCKYGSNCRFHHPDPITVAGADPSSGYNNAGAFPVQASSHSAESSWSPPRSLNDTASYAPMVYPPSQGIPSPNTDWNGYQAPVYPTSEKRLPTPPAFSMNNPTTKTNFYPRSQQPLLIEEYPERPGQPE…
PEPTY14	CA.PGAv.1.6.scaffold1351.1	430	9.1	46352.9	chr03	Nucleus.	Ⅰ	MELYGRSTGSNGSQSDHQSEWVAVEPETGSMQKLGLFGREIYPERPGVPDCSYYMRTGSCGYGANCRFNHPSDRTYGGKMKLGGVEFPERMGEPTCQYYLKTRTCKFGASCKFDHPRNLGGTLINIPLNTYGYPLRTGETECSYYLKTGHCKFGITCKFHHPQPAGISVPAPARPFYPTVQSLPAPPEYNSGSTGLRVARPPPLLPGSYVPSAYGPVLLHPGVVTIQNWSPYSGPVSPALSPGATPSAGMASIYGMSQLASSTHAFAGPYSPSALAASPSSKTQKEKSFPERPGQTICQYYVKTGDCKFGSSCKFHHPPDWIASKTNCAIGPSGLPLRPGVQPCSFYLVKGFCKFGRACKFDHPMGTVQYSSSVSSLPDLPIAPYMLRSSFTLTPMLLP…
PEPTY15	CA.PGAv.1.6.scaffold87.6	571	8.35	62619.6	chr03	Nucleus.	Ⅰ	MNSFKKLRVLFDLFTNKQTKVGEIKESKTFPCSCANLQSAVWSEICTQEMANQLYGYNPSSNAGMAGSNLARTTTRSMDDYLSADNKTLLGSSSYFTTSGYSFPSSSPSMLFNQSDSYTPTASRIPGLATQSSYGPPGVDVTQPSAVVAADSYFSSLKRSSSDALYHQTLLGARNTIGQAEAWFSANPLAKRPRFESASNLSIYPQRPGEKDCAHYMQTRTCKFGDSCKFDHPIWVPEGGIPDWKEVPVTTESLPERPGEPECPYFMKTQKCKFGNRCKFNHPKDNTTYLGSVQNSGVSDLPERPSEPSCTFYLKTGTCKFGVTCKFHHPRDIQLPAPEQENGSVGNPGSAKNEMTEDVNLVKPLSVPALLHNSKGLPIRPGEVDCPFYLKTGSCKYGG…
PEPTY16	CA.PGAv.1.6.scaffold428.4	434	7.55	47705.7	chr03	Nucleus.	Ⅸ	MEMDGSKRVFHRLGPSQLDNSNNKQQKVCFHWRAGRCNRFPCPFLHREIQGPPPHQQQHVAGNGMSSSSSKRPHGFNDDNRGGGGMRRNPNFNNTWGRTAPGGGAVVKKTEKVCNYWVKGNCTYGNTCRFLHSWTTGDCFTLLTQLEGHQKVVTGIALPSGSDKLYSGSTDKTVRVWDCQSGQCAGVVNFDGEVGSMLSEGPWIFVGLTNLVKAWNTQTGTDLSLNGPVGQVYALVVGNDMLLAGTEDGILAWKYNGSTNNFDPVKALTGHTHHVVSLVVGANRLYSGSMDNSIRVWNLETLECVQVLTDHTSVVMSVLCWDQFLLSCSLDKTIKVWAANESGNLEVTYTHQEERGLLALCGMHDSEAKPVLLCSCNDNTIRVYDLPSFSERGKIFSKE…
PEPTY17	CA.PGAv.1.6.scaffold1131.35	345	6.5	38091.1	chr03	Nucleus.	Ⅵ	MDFIGEVSFAGGSDVIGVENWGHGFTDQEVWATEDDYRAWNSGRSSETPSNSSQDGRHSQNRCGNEPPHKKSRNSSGEDSVNNRARAIGKMFFKTKLCCKFRAGVCPNISNCNFAHGIEELRKPPPNWQDIVVAHESERGGGMMLEPREEHQIPTASSPDPRSESQRSYKGRHCKKFYTEEGCPYGDTCTYLHDEQSRDRESVAISVTPTVGGFGNNAAGANLKPSNWKTRICNKWETTGYCPFGSKCHFAHGAAELHKYGGGLVEIEGTDSLSTPPDLKQGGHPFKTADSTVPSTISTPRADVYHLGPGVQVQRPSGIVQRIIQKWKGPEKISKIYGDWIEDIE*
PEPTY18	CA.PGAv.1.6.scaffold1425.2	342	9.04	40345.1	chr03	Chloroplast. Nucleus.	Ⅺ	MNPLTLVKRIQNINAKEASLGISDDASWHAKYKDSAYVFVGGIPFDLTEGDVLAVFAQYGEIVDVNLVRDKGTGKSKGFAFVAYEDQRSTILAVDNLNGAQLSGRTIRVDHVSNYKKKEEEDEETQRKKREERGVCRSFQRGECNRGAACKFSHDEKRAANTGWGAEEDRSTRWSHDKVEDSRKDKRSGQWSRPPRPDYKEEVKVSDKDPRTYKAKISDIGRHEQRDLTTRDHYKRDVEQHRSERKEKESNYKEDDVDRSSHVERRSRWYNDEQNSGEAIERKSRRHDDVTSKEYDDRRDERRQKRYKSESYVDEKRESRERQKGARLDERDEENRSRRSRR*
PEPTY19	CA.PGAv.1.6.scaffold189.49	829	4.7	92671.2	chr04	Nucleus.	Ⅺ	MRDEFEEDEEEEYEEIEVEVEEEIEEEEEVEEEEEEEEEEVQAEEEKGEGSIPMNVDDQKEEEEEKGQGSSPLNVAHQKEEAEEEEEEEVEEEEEEDEEEENGKGSSPLSVDGQKEEEEEEEEVQDEVEKGQGSSSLNVDNQKDGNQILEPLGLEQHLRPAFSTQQEPVANLLQHTPLIKGGNDSCRISNSDETRERIDGKRILINSDVQASGCECGETNTKRIQPFGHELDAEILTDVKGKEAVGVQFTEGGDQEAVNDLKQTSRRLDVLKTRQRSLSPAADSRGGSKRLAMRCEFFARGWCIKGNSCRFLHIKEHVTSHEKDGSLDETMMKSKIADDKGLEENCKTSVLDGSSDSVQSAVRSGENLKLREELYMRTGGPSSTPDIGRESLGCNPYLA…
PEPTY20	CA.PGAv.1.6.scaffold744.17	845	9.13	94704.1	chr04	Nucleus.	Ⅲ	MGESEKRRKSLWDAEEPNSTNYEEWGAPKADNLWQSKSRSDWLSGDNVTGTEELRKENYHYKSMSPAFERRGRRSNSHSPDNGRTQPRRYSGRARSRSRSRSRSRGRGEGRSRSRSRGRDRFRTSSRSRSRDRGSMRVQNRSRSPLHNYRRDSYVSGDRRTGLRTSSQVCRDFPAGKCRRGSDCRFIHPDAANHRGGGHSEDNVAERLGSRPERGHISRYTDIEGPGYQSRDRLPDVHHLEDELHRNRSRGTITCRNYVKGTCRWGASCKFSHDGASGDNYDKGTRSASFDHGQDNPASRSGKSLCEYFAAGKCYKDNCKFSHDASSRNHEIRHSDNTGGHRFNDKNNWLNAPKWDDEGRTSDLVKASGWDETAPKKDTAVSVLTDRTNERPGHSFENE…
PEPTY21	CA.PGAv.1.6.scaffold458.3	709	5.91	78839.2	chr05	Nucleus.	Ⅳ	MVGPTPPKQIQPPSSSTAAAASAEEEAMKRNTDCVYFLASPLTCKKGNECEYRHSDTARLNPRDCHYWLNGNCLNPKCAFRHPPLDGLLGSQVSTPTGSSVPPVAFVAPTLNVSYGSSKQGIPCLFFLQSSCLKGDRCPYFHAPMSVSNKAPPHPASAEKTNFKAFGGLEKCVQERASFQANTWKSGEVPVQTQPVGKLKTPLSKNNAAFDENVLPPNLVIDVAHRRHKPKSVPPTNGNPVGRSNKVHQSARFDDRSSIRNKDDEISRELSPGFDVLVDDELRGTDFYHGEGQYGRKGGRNEYDIGCSADFTSAADGDQVMYHGYGQDSLDRLPSLSGRVQHRASSERVQGESTHLERRLYGRAHSPEEVRESDLRHRLSKHKRVNGLRSVISHDYASE…
PEPTY22	CA.PGAv.1.6.scaffold1158.1	696	6.58	75716.2	chr05	Endoplasmic reticulum. Nucleus.	Ⅻ	MCTGTRSKVCPSDLNMDKKDGVSRNCSKLLELSASDDLAGFICEVEKGCAVDEFSFWYGRRFGSKKMGFEERTPLMIASMYGSTEILKYILGTGKVDVNRACGSDGATALHCAAAGGLESSIEVFKILIDASADVNVCDSSGNRPCDVIASFPKSLRNSKRKSLELLLNGSLAELAEQEEEEGKEAIQMTKEGSEKKEYPIDTSLPDINDGIYGSDDFRMYCFKVKPCSRAYSHDWTECPFVHPGENARRRDPRKYNYTCVPCPEFKKGACAKSDSCEYAHGVFESWLHPAQYRTRLCKDETGCSRKVCFFAHKPEELRPLYASTGSAIPSPKATPVSSMDMSTLSPLALGSSSMLLPTSSTPPMSPAVTCSSPMGGNLWQSKVNITPPALQLPGSRLK…
PEPTY23	CA.PGAv.1.6.scaffold1492.6	361	7.11	39547.5	chr06	Nucleus.	Ⅰ	MEMYGGSQSDQQPEWVPVGPETGLEESMRRLGLWSNEGYPERSGTPNCSFYMRTGSCGYGAQCRYNHPPDLTSVGVVPLERSEYPERIGEPICQYYLRTATCKYGASCKFHHPRNLGGSLSNVPLNEYGYPLRPEERVCSYYLKTGQCKFGLTCKFHHPNPAEVSAPVTARPFYPTVPSLPAPLEETRPQLLPSSYVPGTYGPVLLHPGLATVQNWSTYSAPGSLALSQLASSTPAIAAPYSSLHLADGPSSSALQEKHFPERPGQRVCQYYMQTGDCKFGSSCKFHHPADWSPSKTDCAVNSLGLPLRPGVQPCSFFMQRGFCKFGGTCKFDHPMGTVRDSSSASSLPDIPNAPYMSSPE*
PEPTY24	CA.PGAv.1.6.scaffold256.19	337	6.84	35365.2	chr06	Nucleus.	Ⅴ	MVICHAFGILAKLSLVSMLVIPGYDLQLQYYMMTGMCKFGAFCKYHHPNQGEGYPSLPVVRPTLLSGSYLPSTYGPKHFPPEMVSMLDWIPCLASASLVASQSTQSAGGAGPVYGPMIVCNYLLQHLPTRDRGFCHYSQVGVCKFGPSCKFDHPLGISYSPSASSLTDMPVAPYPGGSSVGTLAPSSSSSDLRPELVSGSSKEVFSTQASSMRAASGPVGSMFSKGDSVSHSGVCHSYTSSSCSRSTGHDGSYLLCSYGPMLFSPEMVPMSDWTPCPTLDELVSGSSKEVFSTLVSSMSTANGPVGSIFSKGDPVSHSGVQQSCTSSSVSRSTGHLG*
PEPTY25	CA.PGAv.1.6.scaffold1743.6	514	9.07	59035	chr06	Nucleus.	Ⅻ	MDVSDSDSTDYDSDDDPTFDLLEEETRSTLSKLSIKKHNSSKDMSARRNVSKALEESVEEEQDEDKTDPKLGEKDQRSYETIQKTIKAGQIEKLKVEQCKIYLRKHALRLTGSKATLIQRIKEHTDILDGRGEEKYPPSSFVLNCKGDACTGDVVMFEQNVYEMFCIASRSATGPPCGTRIVAGRIVKESYGAKKQQHTFTVEVLWSKGEKPLPPLHPLLIKGRNLYRLKTLRQKWDDEAERQKILSEKHARGSVARSNRETRVQEKEMRKLQRENRVSTGYKEKKSVAESKGRMPHQHQMNIAHSKGKQLHSLLMNSVNKKDQPQVEVVDNSQKDEQKECRKFTNVIQENVFPNQRQPLTNVNLNDPSSYRERQQGFGESYPSNPSKIPLRVYNSNMH…
PEPTY26	CA.PGAv.1.6.scaffold1046.2	669	4.93	75025.4	chr06	Nucleus.	Ⅰ	MEGIESQVYMQHQPTTLDKHYLGFHHPQPPDGTSSFSSEQDLRSPEENEVDDELLLQIIVEEVRDLVLNQAVSEEKSKSEAVAAKSVNQDEIAVQIINEEVRNLVLNQAVSEESNKAKPVNEEELAVQIINEELRKLVLNQSFSEERAREGDINESVKEVSENVKGGEVVSKEWGADQYEDDEHSWRENVNVVDVGNEEGGEAGSKEWGVDDQYEDGDCSCREHENVVGVEDEKGSEAGSKKWGVDHYEDGDYSWSEDANVIDVENEAGLKEWGFNCYEDGDHSWRRNENVVDVENEKDGEAGSKLWGYNANGRGLIYPLRPDAEDCAYYMKTGACKYGVNCKFNHPSPRRNQWSMEKGKKKEESEERVGQIECKYYLTEGGCKYGNACKYNHSRRKDA…
PEPTY27	CA.PGAv.1.6.scaffold65.125	356	6.56	38723.9	chr06	Nucleus.	Ⅵ	MDYTGDGGFAGGNVIPDSAAGSGGGFESWGPNFSDQAVWATEDDYKAWNNGPFCETPSNSSQDGGRHSQNRSGSDPPNKKSRNVQDSDARVIVTSSSKAIGKMFFKTKLCCKFRAGVCPYVTNCNFAHGIEELRKPPPNWQEIVAAHESERGGMVEMREEHQIPILSSPDLRGESQRSSKGRHCKKFYTEEGCPYGDSCTFLHDEQSRSRESVAISVTPTVGGFGNNAAGATQKPSNWKTRICNKWETTGYCPFGGKCHFAHGAAELNKFGGPSEAEGKDYVSVPPDSKQGGVPLRATESTLPSIIPALHSDVYHLGQGVQVQRPTGIVERPGQRLKWKGPDKISKIYGDWIDDLE*
PEPTY28	CA.PGAv.1.6.scaffold394.134	745	6.58	81495.1	chr06	Nucleus.	Ⅻ	MFILLFLLFLCQLYTNGVLKFNWKIMLATGFLLLVKNLIIFCTKCSVVQCCREAQTLFMCSGSGSRVCSADLAMEAKIQDQKELVPNFSLLLELSASDDIRNFQKAVEEEGHDINEVGLWYVRKVGVKKMGYEERTPLMVAATFGSKQVLNYILEKGCVDVNQTCGSDRATALHCAIVGGSSALPEVVKLLLDASADANLVDADGKRAVDLISSRGRCLNSRRKILEHLLGGNSGDEGEGSGCIDQIISEQAEEQLLLTPTVSKFGSEKKEYPVDPSLPDIKNGIYGTDDFRMYIFKVKPCSRAYSHDWTECPFVHPGENARRRDPSKYHYSCVPCPDFRKGTCQRADACEYAHGIFECWLHPAQYRTRMCKDETNCNRRVCFFAHKPGELRPLYPSTG…
PEPTY29	CA.PGAv.1.6.scaffold854.6	540	6.54	61152.9	chr07	Chloroplast.	Ⅹ	MNMDFSDSTKIVYDRIQKLEPENVSKIIGYLLLQDHGEKHMIRLAFGPDNFIHSLINKAKNDLGLSSKLAISGTLSPPLVNGALSVDVPLKFDPFSLASSPRPFPTLRVGNPYWEPQGPAENRPIHTLDLLPVGCSDPMINERQFPNQLQFLSLDGHSDHVSSDFSVDHYFPGPALGPRSSRRSPSLPEFPFKICHYFNKGFCKHGNNCRYIHGHSTPESFSQVFNANSNEVGSDEHVFSPGSLEKLEIELTQLLKSKRGLPVSIASLPMLYYETFGRTLQAEGYLTESQRHGKAGYSLTKLLARLRNSIRVIDRPHGQHAVILVEDIPKYMECNGERNEQGAIVAGSRQIYLTFPAESTFSKQDVSNYFNQFGPVQDVRIPCQQERMFGFVTFAYPAT…
PEPTY30	CA.PGAv.1.6.scaffold209.25	420	7.92	47023.1	chr07	Nucleus.	Ⅻ	MEGLCAELHHHKFHPSHQLYKKSLRDIDIPPRKLLSRRSTLSSVDSDVFDSPKSGFGPETDTLFQKFLPYNSLDDDDADPYSSDHFRMYEFKVRRCTRSRSHDWTDCPFAHPGEKARRRDPRRFHYSGTVCSEFRKGNCSRGDNCEFAHGVFECWLHPSRYRTEACKDGKNCKRKVCFFAHTPRQLRVLPPSCHDSGSSPSPRNSPVDKKYRNLSHCCVFCHSVSASPTSTLIGMSHISPPVSPSFSPPLSPAHRTQFSSPVSRYTDRFGGLGSVESSSVGQMDPTGLMSYKDALTELVSSLEAMNVNHEPVSSPASASHQAHFDGNLPWLDVNFSNNNGYDDQQQFLLSPSTPLPSPISNSRSKFYAREFPSPSPISTSRLSFVEEPNNNNNNSATNK…
PEPTY31	CA.PGAv.1.6.scaffold337.26	549	6.14	62573.8	chr07	Chloroplast.	Ⅹ	MMQWLAAMDPFDAAKLVHERIMRVEPEHVTRKIIGYIYLQDYPDQEMIRLALGPDTLIHNVIQKAKDALNLNSTSVFCSPSITPVNTADPLLQFGRFPPHSPSSAFHVAASRCKPQLSDEHSCLTEIFYPGYDPQQQFLQPEETTDFGNLNYPSDYCYPEAALIRRGRNSPCPLKLPAKACHYFNKGFCRNGASCRYFHGHPFPESFSHMIEPNLCEYGDEDELLSPGSLEKLELEITELLKYKKGHPVSIASLPMMYYEKYGRTLQAEGYLTESQRHGKPGYNLTKLLARLKFVRLIERPHGQHSIVLAEDAVKYMDPYGERSDPGPIVSGSRQIYLTFPAESTFTEEDVSDYFETFGPVQDVRMPCQQKRMFGFVTFFSADTAKIVLSTGNPHYVCG…
PEPTY32	CA.PGAv.1.6.scaffold282.80	662	6.62	75480.2	chr08	Nucleus.	Ⅳ	MGVEMAVEMVGLSAEEEEAVVKGKTDCVYFLASPFTCKKGSECEYRHSDMARLNPRDCRYWLNGNCLNPTCAYRHPPLDGLSEARVPTAMGYSIAPMMPVAPMLQVPYVLSKQSVPCKFFQQGICRNGDYCAFMHAPSFFPNKPAQPPVSTASSDTSTVKKVFGGVEKSMEVKELSDINAPTPVELPKPTRKLEIHLNKKVNTFDEKVLPPNSVVNRQHSEYKPTSIPPTSGNPFRVPNRMQRPIGIDDHRSMQYKGDGISREPSPGFDVLVDDELKGSDYYHDEDLYGGTRENVRRNECEKGDSGDYDSVEDIERDMYRDVRGYDRIQNRRALEQLIASSEIKPGGSAHLERRRYGRVDSPERVQRSDVRHRLSRHRRDNDLKSVIDHDFSREKHFED…
PEPTY33	CA.PGAv.1.6.scaffold9.12	347	7.17	38837.9	chr08	Nucleus.	Ⅻ	MMMIGRSPHSHPTVQVPPWDVMDDQTVDVHSPFSVSPDSAFDALTALQRYLPSNVNDVMFDSDGLDIPVDAFSCDNFRMYEFKVRKCARGRSHDWTECPYAHPGEKARRRDPRKYHYSGTSCPEFRKGQCKKGDACEYAHGVFECWLHPARYRTQPCKDGTHCHRRVCFFAHTPEQLRVLPQNSPRSHAELLDSFDGSPSRLGFESFSSSPLYDSPPVTPRGSLSLNSVNGLAESMRNMQIGMVRGMSSTPTPTWGLQMGSPVFGSPRSPSVLRPGFMSLPTTPTRNPIGLGLAVFDQWEKSCEEEPAMERVESGRDLRAKIYAKLSMENSLDSGAPDVGWVSKLLK*
PEPTY34	CA.PGAv.1.6.scaffold350.44	372	5.34	42556.6	chr09	Nucleus.	Ⅲ	MPPKQSKSDIAKKQKIVEDKTFGLKNKNKSKNVQKYVQSLQQNVVPKVDPKKADAKKKKEEEKAREKELNELFKVAISQPKVPLGVDPKSILCEFYKAGQCAKGFKCKFSHDLNVQRKGEKIDIFSDKRDEDGKGTMEEWDQETLEKVVASKSQEYNKNKPTDIVCKYFLEAVEKKQYGWFWVCPNGGKECHYRHALPPGYILKSQMKALLQEEADKMPIEEEIDEQRAKLTSSTPLTTDLFMEWKKKKMEEREANLAKERADRAKNDRMSGRELFMSDASWFVDDVGAYDKYEREEEPAEPQKENKDSAGGEASSSTSAQTTRDGGETSRNNEVDDNYDDDDDDFDVDELNELEASLSKTSLQINEPGSRA*
PEPTY35	CA.PGAv.1.6.scaffold80.20	451	8.65	50855.6	chr09	Nucleus.	Ⅸ	MVDRKVYKTKLCVLHQRGRCHRQTCSFAHGNAELRRVSNFGPERRDFRGRDLREKLDRRHSPVGRYSSDRRHSPVGRYSSDRRHSPVGRYSSDRDARERHASRAHSSTDSAGRKKMAYSSDRSRRMKHHSDGQSDISGSLNMSDGSGDHVKEKKHLSSNSKDVLKLRQLQSEINLLDEQKRELEIYLEETTCQAESLSSKIQDLEMELFKEKDECKRITSKMKKFIEAYNNHSRLEGELKRSEAQLQKLANKLSSDFVRTGASGEDSAINIIDGGMAGNHFSSLNEQQKDTSPTKKRPRIYREADETSNQASTKGKGNASQRIAYPFQLNNEKKDEAEFNSENAYKTLVGEEKIKKGINFSSDMSLTNKPKASDIAVVLPSTSMAAHAADEDVEVVDME…
PEPTY36	CA.PGAv.1.6.scaffold377.6	531	6.16	60083.4	chr09	Nucleus.	Ⅳ	MKAHGKPYKLTVFGANEGMECEYRHSEITRLNPRDCWFWLDGGCLNPTCAFRHPPLDSHADTSSELAPRPNKSAVPVNKTNAPCYFYFNTYCKKGERCLYLHGPDDGTTAWKSSKIASGVPDGPTAEKKISAGSETGPSAVEKHPDSSETGPKAAAHEYIKSKVDLHLMTNNVGALSASHETSGSPSEEATAFGLDSLVPAEGFIQGGSDLSPNHSSDEEVDDLVEREEWLESSPGFDVLVDDRVEGLGHEEDHNYMLHHDMEDRELDERFAGYDFENNLEYDPAYPDLRIATEEELDDSYYNIENHEINEYVREITIPAHGRQSVVSRKRELRRELAFCGRGNVDLRDTLKRRRVNESDPSNHSFRRLALSRSSAREQDRDKHRPQGLPWMPQRLASK…
PEPTY37	CA.PGAv.1.6.scaffold1090.20	667	8.33	76650.1	chr09	Cell membrane. Nucleus.	Ⅱ	MGCRGIFEGRRDEKHRRGGRDMSKPTYRSLISICEHPRFGKIESCGMHDVTREFCLREAQNMNFLNDLRGKSDQNSCTQSMQCSCRTQARISIHNEEEYDRCHNSEAYSFICFGRFRCRVTEFPFKLVRVLHLALRNCINFPSEMLHLIHLRYLSLSLRSSSEKHQHIPPIIIDIPPSISCLFYLQTFILNLSGVGLQYPIMLPLESLTMPQLRHLRLDWNYLRSHEPTEKSLVLKNLQCFSGLNPRCVPLLLLPPSDAFPQNPKSLALSGQFFLPWKDLSIVGKLPKLESLKLSYNACEGVEWEVADEDISYCQESVVNSARQIQQDIQDSYGCSVEVHTRPVPPADCLLSPIGLPLRPGQPLCMYYCRYGICKFGSSCKFDHPMRLSLPESRNMPSG…
PEPTY38	CA.PGAv.1.6.scaffold1241.24	618	7.8	69019	chr09	Cell membrane.	Ⅷ	MAPLKILLCGDVQGRLNQLFKRVSSVNKAAGPFDALLCVGQFFPDSVEGLEEFNGYIEGRFKIPIPTYFIGDYGAGSPKILSEALKDPSNKGFKMEGYRVCDNLYWLKGSGKFSFHGLSVAYLSGRRSPSGTQFGTYNQDDVDALRALAEDPETVDIFLTYPLLLYRSHSFSSHSIPSTLYYLFWPSGVTNRTTSKVPGEISDSARNDPTVSELVTEIKPRYHVAGTMGVYFDREPYANVDALHATRFLGLSPVGNKDKQKFIHAISPTPASTMSKAELSAKPPNTTLCPYTNVDKSAPPEGATKRPTDSTSESQYWRYDVSKKRQKHGDGGDDRLCFKFVSSGSCPRGNKCQFRHDEEASEQYSRGVCFDFLNKGKCKKGPDCNFKHSLQEEGDRSAP…
PEPTY39	CA.PGAv.1.6.scaffold1591.5	982	5.55	111899	chr09	Cell membrane. Cytoplasm.	Ⅻ	MAYAAITCLMRTIHQSMELTACDLQLFYEKLERLRAILEKPWKATADVEALTSLEAEITELAYSAEDMSDLESSKVFLAQNVEERSRSMWELFFLLEQALECIDSTMKQWMATSYSMKDLKVQPYSLAGLSEHAVERPQNMMVGYETEFEMMLDQLTRGERELEVVSIVGMGGIGKTTLATKLYSHPHIMSHFDILAKATVSQEHCVRNILLALLSTTSAEPDDELRDRLQKLLKRKRYLVVIDDIWTTEAWDDIKLCFPDCNNGSRIILTTRNVEVTEYANSGKPPYHMRLMNFDESWSLLYEKVFAKDSFPHEFVQLGKQIAFKCGGLPLSIVVIGGLLSKIGKSLGDWQIVASNVSSTVSTDVDVQCMKVLALSYHYLPSHLKPCFLYFAIFSEDQ…
PEPTY40	CA.PGAv.1.6.scaffold709.1	350	7.76	39416.5	chr10	Nucleus.	Ⅴ	SRVLCKFFAHGACLKGDHCEFSHDWNNPANNVCTYYQKGACAYGSRCRYDHVKPSRSQPSAQFSASSAPSNMPPGMHAHNAVVVSAISTEVLASNKPYDTSSRPAWNQKSELQDALEIDDTIEFNIVNPADRSICAFAAGGNCPRGEECPHIHGDLCPTCGKHCLHPFRPQEREEHMKTCENKQKHLDLLKRSQEIECSVCLERVLSKSTATERKFGILSECDHPFCVSCIRNWRGSSSSGMDVNSALRACPICRKLSYFVIPSVIWYFTKEEKEEIADNYKNKLRSIDCKHFDFGNGTCPFGTSCFYKHQHRDGRLEEVVLRHLGSEDGSTVIAKNIRLSDFLRNLEIR*
PEPTY41	CA.PGAv.1.6.scaffold1138.10	321	8.62	37012.9	chr10	Chloroplast. Nucleus.	Ⅺ	MAEHLASIFGTEKDRVNCPFYFKIGACRHGDRCSRLHTKPSISPTLVLSNMYQRPDMITPGVDPQGQPLDPRQIQRHFEDFYEDLFEELSKYGEIENLNICDNLADHMVGNVYVQFREEDHAASALQNLTGRFYAGRPIIVDFSPVTDFREATCRQYEENVCNRGGYCNFMHLKKISRDLRRQLFGKXAQPQRGGGGGGDRYHDRGRRPRSRSPGRRSGHSRSPGGRRNRSPIREGSEERRAKIEQWNREKEEAGSGRNHGGSARREEREGSAERRAKIEQWNREKEEAESAKYNNFDTDNGRNDGGNHYGEQFDDYPKQQ*
PEPTY42	CA.PGAv.1.6.scaffold128.38	295	9.39	30768.9	chr10	Nucleus.	Ⅴ	MDFRKRSRNDGVGAVNVNGGAKKYKSELDSLTSGVGSKSKPCTKFFSTAGCPFGESCHFLHYVPGGYNAVAQMMKLAPAPSLRNAAAPPNSNGNAAPVKTKLCNRFNTAEGCKFGDKCNFAHGEWEIGKPTIPSQEDPRAMGFGSMPGRFGGRMEPPVSGPAASFGTSATAKISVDASLAGAIIGKSGVNSKQICRQTGAKLAIRDHEADPNLRNIELEGTFEQISQASAMVRELISSLGPVGGPGRAHGNPGGPAPPINNLKTKLCENFAKGSCTFGDKCHFAHGAAELRKTGV*
PEPTY43	CA.PGAv.1.6.scaffold128.16	695	6.6	76046.2	chr10	Nucleus.	Ⅻ	MTMNNPTVGPEDTFASLLELAANNDIEAFKRWIERDLASIHEVGLWYGRQKGSKQMVLDHRTPLMVAATYGSIDALKQILSLPEVDVNRSCGHDKSTALHCAASGGSLNAAEAVKLLLGAGADPHSKDINGHYPIDVLVVSPNFHQVKSCLKSLLMTSAIGDCKLQVSVPTSIPNSPPCSPSPEHRSPSSALDSTSSPKSAKSNDLPVYSIPEKKEYAIDSSFPDIKNDIYSSDEFRMFSFKIRPCSRAYSHDWTECPFLHPGENARRRDPRKYHYSCVPCPEFRKGACQRGDMCEYAHGVFECWLHPAQYRTRLCKDGIDCNRRVCFFAHMHEELRPLYVSTGSAVPSPCVNTAAANAMDFAAAMRVIPGSPSSVPVMSPSPFTPPISPSANGISSMG…
PEPTY44	CA.PGAv.1.6.scaffold1161.1	723	5.94	78495.5	chr10	Nucleus.	Ⅻ	MNVNHLTVETEDTLASLLEFAANNDIDAFKRWIEHDLSSVHEVGLWYGRQKGSKQMVLEHRTPLMVAAMYGSIDVLKLILSLSGVDVNHSCGRDDSTALHCAASGGSLNAVDAVRLLVEAGADPNFKDANGHRPLDVIVTNPKVHTVKPCLENLLKTDAMGDCNPRVSMASSNSNSPPLSPSLGNRSPSSPSDTTSSPGSEKCTDLPVPSPSDTTSSPGSEKCTDLPVPSPSEKKEYPIDPSLPDIKNSIYSTDEFRMFSFKIKPCSRAYSHDWTECPFVHPGENARRRDPRKYHYSCVPCPEFRKGACRRGDMCEYAHGVFECWLHPAQYRTRLCKDSTQCDRRVCFFAHTQEELRPLYVSTGSAVLSPRSNTSAANAIDFAAAMGLIPGSPSSVSVM…
PEPTY45	CA.PGAv.1.6.scaffold1161.28	304	9.39	31472.8	chr10	Nucleus.	Ⅴ	MDLRKRSRNEGGANFNGGFKKSKPEMDSLSGVGSKTKPCTKFFSTAGCPFGESCHFLHYVPGGYNAVAQMMNLGPAPASRNAPAPPMANGNAPAVKTKLCNKFNTAEGCKFGDKCNFAHGEWEIGKPIVPSQEDPRAMGVGPIPGRFGAGRMEPPVSGHAASFGTSATAKISVDASLAGAIIGKGGVHSKQICRQTGAKLAIRDHEADASLKNIELEGTFEQISQASAMVRELISSLGPVGGGPGRAPTGPGGHGRAPTGPGGPPPSMSNYKTKLCENFTKGSCTFGERCHFAHGAAEMRKTGV*
PEPTY46	CA.PGAv.1.6.scaffold1489.24	349	6.54	38960.6	chr11	Nucleus.	Ⅶ	MHREISTAAGHGGAFSYDNELSQPTAFDLSSLYSSMLLHPTGLLLDDSQNSTETTVTPVLTPRFRQSQSSNQLLIDQHYQQDLMDRHNRVLSQLLETEKKTLALRQENINLKMANFNLNNRLSSLLSDYGPSSGLGLDNGLLRDYGPSSGLGLNNGLRRMHVGLEEEMSSDGHSWEDVVADRHLSPTSVMDSGRVEGVDRILLPKSISVRSSGYLKTIHAAGGSSKQQNRAKASSVNTAQRVYVKGGNEKEEQPLELDVYNQGMFKTELCNKWQETAACPYGDNCQFAHGIEELRPVLRHPRYKTEVCRMVLNGDPCPYGHRCHFRHTLTDQEKLMRSLNTTSSLSLKP*
PEPTY47	CA.PGAv.1.6.scaffold610.81	957	6.31	104138	chr11	Nucleus.	Ⅱ	MNIWDKVGVTSVAGKTRRDMVRNEDIWDKVGVTSEADKMRRDMVGYEGGHGFKPWKQPLAEIQDDNGSSKLGKENEVGELVDHHLIRSEKLLVTARAQEDSDNLVVQGGSGDGNEGSSRSGYGDFTGSQIEVDLDLSNQISDAVEGKKGDSVTNDIIDMNCLVDKTLGCNDQMIQEPGNRCSTHESEVKEPDPIRQVELDKEPSIADVRAAIESCFDADAIVDLSQPAELPGQKMDVSETHLSEELKHGLRIKEMELETLISSAGATDLSVHVPVCEEVEEGEAFGDVMVFDESDYDILNNVGNEKKDGADESPANIFGKEEFAFDVHVNAPQKKDAHVNAPQKKDVYVNAQQKKDAYASSSINAVDEDNTSLGGEFIRKFREVPKDNTEKVFRSKDVE…
PEPTY48	CA.PGAv.1.6.scaffold2016.1	449	8.51	49070.1	chr11	Nucleus.	Ⅰ	MWIVSDLFYLVFLVGCNAVEPILQLSVGVGGGNGSGSELYPERPNAPDCGYYRRNGFCGYGARCRFNHPPNRSLVMEALRATIGEHPERFGQAVCQYYMKTGMCKFGAFCKYHHPRQGEGYPSLVTHNIHGYPLRPNERKFLHYMRTGQCKYDFTCKFHHHHPLPVQEPFLFPAAIPPPTTYPALQSPSIHSTEQYGMVFGNWPVLRPTLLSGSYLPRTYGPTLIPPEMVPMPDWTSYLAFASPVASQSTQSAGVGPVYGPMQLSASTLVGPCMSLTASPSASINIQKEFAFLNRPGQPECRYCVKFGECKYGSSCKYHHPPQCYGSSLRPGAPICSHYSQVGVCKFGPSCKFDHPLGISYSPSASFLADMPVAPYPGGSFVGTLDPSSSSSDLRPELV…
PEPTY49	CA.PGAv.1.6.scaffold145.4	729	6.4	77362.5	chr11	Nucleus.	Ⅻ	MITLRECVEKLQLLKTPDERHRRLEEVPEIHADPKMDPSYESEDSESNDRRDAYMKSRDSSFNRRGRGPISPRSNFPTKDAWGAAGRSSSKNFELNRSSYGKNVLSRSEDGAHSGGGLNEDTWIEGRGRETESMNPDKQTSAAISEPMGQNSQFLSRTESFSGASSVSSPATLQNKVAETSIKINEAEKMWHYKDPSGKIQGPFSMVQLRKWSNTGYFPADLKIWRSLDRQEESILLTDALAGRFEKVPSAVENILPATVLQNQNGERPQVDQNVGSQNSRCLVPSGGGMSSSGDVSALSTDRWSNDNSVNLPSPTPKQNTAAWVRGDGPSVTVANSYSSGNRVVQSPPALPDDGVNTSASVQNFGGHSVRESESNYVNSGSDFGPVPTSEQVIAAESG…
PEPTY50	CA.PGAv.1.6.scaffold494.2	702	5.82	76145	chr11	Nucleus.	Ⅹ	MDAYEATKIVLSRIQNLDPENASKIMGYILIQDQGDKEMIRLAFGPETLLVSLVNQAKVHLGLSSNTSSASSKLNLFHQSSPRIMIPNNGVSSSPATSPWSTNGSPVFARSPRPMAAGVVVGGGGGGGGGSSSLSYAAVVNGSANALSGSSTPFYDNPNNDEYGSSNSVQEHFSFLDESMDPIMSPSGRSDSLIFPYGNCEEAPHNHLHRRSCSVNDVFLGGGSDDVGGGSGGFGWRPCMYYARGFCKNGTSCKFMHSGGGFLDSTLPDGSSSIVGSPSKADSFDDFLRMKALQQQQRFAAASLMASGAAAHHHPIAYNRCMNLLNDNQRSAAVAFMMGEEFHKFGRCRPDRNEFSAMALGGISNSTSRQIYLTFPADSTFKEEDVSSYFSMYGPVQDV…
PEPTY51	CA.PGAv.1.6.scaffold644.36	303	9.22	35718.3	chr11	Nucleus.	Ⅺ	MAEHLASIFGTEKDRVNCPFYFKIGACRHGDRCSRLHTKPSISPTILLSNMYQRPDSITPGVDAQGQPIDPRKIQEHFEDFYEDLFEELNKYGEIESLNICDNLADHMVGNVYVQFREEEQAANALKNLTGRFYAGRPIIVDFSPVTDFREATCRQYEENVCNRGGYCNFMHLKKISRDLRRHLFGRYRRRHSRSRSRSPYRHHSFEERSYRSHSRKYDERDHYNESRSRRNRSTSPGHRRGRSRSPGSRRDRSPVRDGSEERRARIEQWNREKEQAELANGANADSNENGSAQNQDQYYNQQ*
PEPTY52	CA.PGAv.1.6.scaffold631.20	930	5.03	101983	chr11	Cytoplasm. Nucleus.	Ⅸ	MSTETVNPKFNGNDSPEKLSSEFHGHDSSEKLNDEFNGKDSSEKLNAELNVQDSSEKLNDEFNGNDSSESPKPQLNVQDSSEQLNAKLNSQDISEKLNAESNEQDSSEKKVNLPEKRKREETETHTNPLWKTALCSYFRRNEGSCSHGESCRYAHGESELRIRPDNTWDPTSQRAKKIARIEFEEEEDEEQVKCNDVMMPDALDDDDGQRSSSSGLSKCLVNLPMKWNSDNLRCFLKEHGVTYKSAKKKKGMSVGFVTLENAEQVETAVKELDGLPFRNKILKVGDVVPRAFERKGNSAMSSFPTNQHGEKQTQAGDGLDLTKILDETEAEDQTANDSVLMGRCVRDVVTPLAKMPYADQLEQKKSSLTRTLKTLTRNARKACPDGVPLPEWILKARDI…
PEPTY53	CA.PGAv.1.6.scaffold309.58	331	6.73	37792.5	chr11	Nucleus.	Ⅵ	MSFSDQPHAPSNFMPMPFSGGDGGDVWPHSPMNHELYESYSQFEHVPFKRMRDSDNNLPNSSTYPAMNSRVNLPNLPGGKGTSHIFYKTRMCAKFLEGTCRNGEHCTFAHGVEDLREPPPNWQDLVREKDRGAENWNDDQKIIHRMKICKKFYNGEECPYGEKCNFLHERPPKFKNDMLRQRESSAISIGTTGNRSDPELIEISKHGNADSDAVHIKPVYWKTKICSKWETTGQCPFRDRCHFAHGQSELQMPTGRVDTDMLTNSGPITPRSFSVPLVDSSPHTVVNASIQEEKEEKKNLKWKLSKKICRIYGDWLDDLVPPHLLPSNADS*
PEPTY54	CA.PGAv.1.6.scaffold1177.12	434	8.78	47145.2	chr12	Nucleus.	Ⅰ	MDFDAGISLSVTEGPSSLSPSLDQDTLWQMNLRSGESIESGHYPVRESEPDCSYYIRTGLCRFGSTCRFNHPPNRKLAIATARMKGEYPERAGQPECQYYLKTGTCKFGATCKFHHPKDKAGIAGRVTLNVLGYPLRANETECAYYMRTGQCKFGSTCKFHHPQPSNMMVSLRGSPVYPTVPSATTPGQLSYPLSRGSFIPGARWQGPSGYTPLIVPQGVVSVPGFAYGGQMGSVSSPEGQQQAAGNNQVYGTSRSGDPATMGSQGVTSPYRQASTPMGYYALQGENVFPERPGQPECQFYMKTGDCKFGAVCRFHHPRERMIPPPDCLLSPIGLPLRPGEPLCIFYSRYGICKFGPSCKFDHPMTVFTYSISGSSSTTDAPTVQRLLGSSSGTSALNL…
PEPTY55	CA.PGAv.1.6.scaffold847.13	490	8.58	52866.4	chr12	Nucleus.	Ⅻ	MRGQVKSKRVTWASDVNLCQVKLFLSEDSPSQVGLGAQDHLQAKKSLPLYAGVLVTDDNLPPGFEGAQSASPWKNKLAQIPVIKWSRPPSFVLDMRWRVVAGDESNEMEVQKQREMRVLEAIYPRESSIPPNPSMVPGEETLRNDQHTPVIPITSVEEEEVADPSFGTAIPTNAVSSTAQVMQSGVPLSNRNAVNKLPVHGISSSGVVPGVEPDAVAQAQAALTAFMADSGQSNLIDRELLIKILSDPKIVGQLVTHQGVGTSSHSMPAPSTQSMSTASNMLNSRPQGSNITAPPQAVVSRADPSFIHSGRTDPSPVQVSRTELVMPSVAGATNNGPFHSAPSRIGPVPSLRPRVSETISASSPTPLATVSTPSSSVLAPVTRDINYYKSLIQQHGGER…
PEPTY56	CA.PGAv.1.6.scaffold855.47	766	8.46	90065.6	Random	Nucleus.	Ⅺ	MTEPISVEEDDKKSPELQRLVEPVSAEAAXRKEKRKLTKKEKRKRKRKELAEKVRQEEEAKLNDPEELRRIQMEEEKEKERLERDRREFEERERLFLEALARKKAQEEEEEERRRVEYEEEKANQNQKVALEDESDGDDKWEYVEDGPPEIIWQGNEIIVKRNKVKVKRKDPDPVILKEDPNRPTSNPLPPQSELYADYKNASSLSAQQLLENVAVQTPNFGTEQDKAHCPFHLKTGACRFGSRCSRVHFYPDKSCTLLMKNMYCGPGFAWEQDEGLEYTDEEVECSFEEFYEDVHTEFLKFGEIINFKVCRNSSSHLRGNVYVHYKDIDSAVLAYHSINGRYFAGKQITCEFVSVTKWKVAICGEFMKSKLKSCSRGTACNFIHCFHNPCGDYEWADL…
PEPTY57	CA.PGAv.1.6.scaffold1329.2	601	6.32	66945.1	Random	Chloroplast. Cytoplasm.	Ⅷ	MKRERRQELKSPLHICPEVAKSGKVSACPYNDKCRFSHDVEAFKAERPADIEGSCPFLIYEGPCPYGLACRFAGTHRDDVSAPTENLPVKSSELNFFNKDTQKLLWKNKMKFPETESTLKLLGLKGNPKDKTLGGKGENGQVVPKEPATDTKTDNNEVANDSIIPFISPEDDADENNLADDTRPLKKAKSSVNEICSSQVSSGSSVQEGILDSSCDVNKLEPAADTVTDSDKSLKLHPREKKLIDFRDKLYLAPLTTVGNLPFRRVCKVLGADVTCGEMAMCTNLLQGQASEWALLRRHSSENLFGVQICGAYPDTVTKTVELIEQECSVDFIDINMGCPIDIVVNKGAGSALLTKPMRMKSVVEAASLTVGTPVTIKVRTAYFEGKNRIDSLIADMGN…
