# Supplementary material for: Genome-wide analysis and identification of stress-responsive genes of the CCCH zinc finger family in Capsicum annuum L
Source: Front Plant Sci. 2023 May 30;14:1189038. doi: 10.3389/fpls.2023.1189038 (PMC10262688; doi:10.3389/fpls.2023.1189038)
Supplement: Supplementary file 4 [file Table_3.xlsx]

## Sheet: Sheet1
Supplementary Table 3 Ten conserved motifs detected among the zf-CCCH gene
Num.	Logo	E-value	Sites	Width
1		5.8E-319	56	15
2		5e-212	7	50
3		1e-158	7	41
4		1.3e-128	5	50
5		3.4e-120	14	24
6		7.4e-129	14	29
7		2.2e-98	8	29
8		1.2e-86	8	33
9		1.3e-77	5	50
10		4.6e-63	3	50
