# Supplementary material for: Genome-wide analysis and identification of stress-responsive genes of the CCCH zinc finger family in Capsicum annuum L
Source: Front Plant Sci. 2023 May 30;14:1189038. doi: 10.3389/fpls.2023.1189038 (PMC10262688; doi:10.3389/fpls.2023.1189038)
Supplement: Supplementary file 5 [file Table_4.xlsx]

## Sheet: Sheet1
Supplementary Table 4 Segmentally and tandemly duplication of CCCH gene pairs in pepper
Gene Name	Gene ID	Gene Name	Gene ID	Ka	Ks	Ka/Ks	Duplication Type	Selection pressure
PEPTY12	CA.PGAv.1.6.scaffold625.60	PEPTY46	CA.PGAv.1.6.scaffold1489.24	0.51543	NaN	NaN	No	No
PEPTY17	CA.PGAv.1.6.scaffold1131.35	PEPTY27	CA.PGAv.1.6.scaffold65.125	0.13682	0.701432	0.195058	Segmental duplication	purify selection
PEPTY21	CA.PGAv.1.6.scaffold458.3	PEPTY32	CA.PGAv.1.6.scaffold282.80	0.326972	0.61647	0.530394	Segmental duplication	purify selection
PEPTY42	CA.PGAv.1.6.scaffold128.38	PEPTY45	CA.PGAv.1.6.scaffold1161.28	0.0762615	0.582256	0.130976	Segmental duplication	purify selection
PEPTY43	CA.PGAv.1.6.scaffold128.16	PEPTY44	CA.PGAv.1.6.scaffold1161.1	0.149172	0.570181	0.261621	Segmental duplication	purify selection
