# Supplementary material for: Genome-wide analysis and identification of stress-responsive genes of the CCCH zinc finger family in Capsicum annuum L
Source: Front Plant Sci. 2023 May 30;14:1189038. doi: 10.3389/fpls.2023.1189038 (PMC10262688; doi:10.3389/fpls.2023.1189038)
Supplement: Supplementary file 6 [file Table_5.xlsx]

## Sheet: Biological condistions
Supplementary Table 5 FPKM value of RNA-seq of 57 PEPTY genes in pepper
Gene Name	Flower	Root	Stem		Mock.0h	Mock.30m	Mock.4h	Mock.1D	Mock.2D	Mock.3D		PL1	PL2	PL3	PLB	PLMG	PLB5	PLB10	PR1	PR2	PR3	PRB	PRMG	PRB5	PRB10		PepMov.30m	PepMov.4h	PepMov.1D	PepMov.2D	PepMov.3D	TMV.P0.30m	TMV.P0.4h	TMV.P0.1D	TMV.P0.2D	TMV.P0.3D
PEPTY14	24.1486	8.81165	53.5122		14.4231	14.1397	14.9336	14.6044	14.5938	12.1098		60.7168	42.0427	61.0787	50.124	53.667	23.3919	9.90948	78.8978	50.6478	38.9195	16.781	23.9972	18.1875	4.20955		18.4758	18.6927	20.7049	20.1954	22.0058	18.6246	18.4483	20.0804	22.2769	17.89
PEPTY23	5.23678	0.442474	4.19038		2.21343	4.00439	3.51966	1.67629	1.91433	2.29949		2.82917	5.68056	12.8036	16.1227	25.3801	12.1506	4.88725	1.71283	5.47371	5.40745	10.604	11.9444	10.3115	12.0614		2.89617	5.55964	2.78117	3.37192	3.53376	2.97404	5.19244	0	2.61773	0.930204
PEPTY48	0.849939	0	0.931916		0.648127	0.342187	0.943102	1.04522	1.85495	1.66161		0	0	1.46	0.779815	1.27924	1.34658	2.18993	0	1.93741	4.16808	1.58371	4.66486	2.01519	7.69287		1.53594	2.8142	0.946898	1.0722	0.952506	1.30284	2.39638	0	0	0
PEPTY7	9.39956	16.9651	21.9945		15.1373	12.3656	14.4636	15.4059	18.2637	16.1252		11.9378	10.0515	21.1021	22.3156	18.915	17.016	9.91971	30.5652	38.8883	27.7596	20.6609	30.8037	20.4808	15.6342		16.763	19.1075	15.851	17.4544	16.1608	15.8715	17.8599	18.265	21.6878	13.95
PEPTY54	157.768	4.48449	17.2624		18.0065	14.2756	16.7586	16.3737	14.734	16.3353		8.50028	17.7866	45.2288	36.1862	31.157	51.2566	72.2349	24.3372	28.0664	33.5727	38.3727	36.1009	40.1046	79.0236		16.1582	24.0735	17.1815	16.772	19.9884	16.4528	16.9291	16.6753	13.0038	19.2442
PEPTY13	167.817	202.943	210.263		102.783	91.3643	103.317	96.2597	107.959	109.659		136.323	158.725	236.373	250.993	289.804	255.08	237.098	124.784	156.21	190.857	158.12	179.43	169.482	196.647		113.507	130.7	110.123	117.033	111.287	113.107	133.092	145.306	167.652	135.458
PEPTY26	4.8661	13.6359	25.9274		1.50377	1.65993	2.25015	1.8465	2.22529	1.68459		18.6417	15.0882	22.8792	15.0368	17.8336	4.92499	1.47666	16.7279	11.8717	18.4546	4.19761	14.6768	1.07602	1.00484		1.97724	3.53628	2.99266	2.52989	2.10717	1.94041	2.98829	2.17567	2.28742	0.85138
PEPTY15	7.74774	19.4745	17.8379		11.236	8.97618	12.8318	9.54848	11.0545	10.4712		19.4624	18.0599	21.3761	23.2662	23.299	22.9692	23.6564	18.0285	14.9146	23.9694	16.1014	21.9141	18.1641	24.0309		11.905	15.5444	13.4573	12.3297	10.3171	12.3614	17.452	14.4348	15.4571	11.8249
PEPTY37	0	0.157765	0.0385183		0	0	0	0	0	0		0	0	0	0	0.0974437	0	0	0	0.069671	0.0754323	0.017602	0	0.0568833	0.141856		0	0	0	0	0	0	0	0	0	0
PEPTY47	0.617756	1.75188	3.04909		1.94276	1.64183	2.32613	2.07048	2.06558	1.54696		2.18755	0.71856	1.72286	0.919482	1.39602	0.602366	1.00459	4.24541	3.53477	2.72005	3.03584	2.76919	1.74102	0.672887		2.16395	2.89707	1.90992	2.04232	1.45527	2.3827	3.10293	1.85271	2.94834	0.95284
PEPTY10	14.2304	17.9476	16.4829		7.42541	7.05225	9.86146	7.48972	8.27957	7.38745		18.3021	17.6765	18.4378	20.0233	17.0826	24.0352	35.0353	16.7832	15.8183	15.8393	21.9411	18.1581	18.8948	42.5108		9.68008	13.532	8.58136	8.9388	7.40006	7.7854	9.85914	10.9885	13.7532	11.6505
PEPTY34	44.0794	124.774	117.817		32.508	33.1077	39.6608	29.8587	35.0964	32.6757		99.6375	111.909	107.53	109.891	126.352	100.318	94.1727	73.5683	68.6126	75.1428	69.9023	80.1883	66.8475	65.2971		39.1976	48.9834	42.3658	41.2214	35.4835	39.6119	49.4813	51.2903	62.9775	55.7809
PEPTY20	14.4246	31.1143	24.2351		11.662	11.15	13.2991	10.7249	12.479	11.8057		16.1827	19.6745	23.4362	25.1961	22.3697	23.7644	24.9828	38.3546	51.2087	54.9485	36.787	51.5398	32.9474	50.9871		12.8085	15.4213	12.7045	11.9042	11.0167	13.7757	15.9297	15.9934	21.9305	15.8031
PEPTY9	13.4003	21.6957	20.1475		10.5209	10.102	13.1266	9.7471	10.8978	9.70853		23.5564	34.9919	39.6569	38.438	50.1802	45.6209	50.443	24.1802	28.5855	30.9045	33.8521	31.2222	33.6061	46.3308		11.909	13.6995	11.3464	10.8762	10.6541	12.1457	11.9772	14.2182	15.7974	10.0258
PEPTY36	3.60365	7.3184	9.18529		6.48423	5.15473	6.60415	5.05196	5.1392	5.35133		10.2623	8.52366	5.31931	4.51909	6.42953	7.66964	8.28717	6.13456	3.26243	3.56472	2.3367	3.96458	2.91707	5.22468		6.46892	5.8048	7.36647	6.34004	5.28433	5.74354	7.94386	4.72775	8.99312	6.80343
PEPTY21	34.0896	125.231	49.9612		14.8317	14.9185	17.6712	13.1966	15.7696	16.0049		32.2013	37.784	63.7024	69.7411	48.6913	84.9693	66.966	50.7632	87.5078	79.069	62.9763	87.8116	61.31	70.9201		17.3632	23.5768	17.0103	18.2004	14.5451	20.5807	23.4617	18.7324	19.7672	21.4318
PEPTY32	0.252427	1.16703	4.24366		1.23787	1.16459	2.02612	1.1145	1.0423	1.20898		4.63789	2.63146	1.22363	0.217596	0.590477	0	0	6.71023	6.14981	11.5609	2.25261	8.84701	0.649961	0		1.26436	1.81774	1.49526	0.792621	1.15025	1.32796	1.7528	0.600341	0.512966	0
PEPTY45	29.9831	63.1942	78.4859		71.5352	74.8698	81.8952	64.9138	49.579	46.7037		88.7802	66.4408	67.2921	70.2438	64.4704	78.7543	53.3551	97.3077	94.1094	106.96	91.56	106.411	87.9314	71.2116		61.0381	69.485	66.9721	64.9635	47.9867	62.4255	72.7903	64.5376	80.7752	56.5547
PEPTY42	31.2831	110.68	104.168		32.5304	34.625	40.1105	28.7409	24.5735	24.5659		263.829	209.396	105.502	107.856	100.096	89.6304	71.6359	138.828	147.689	153.65	131.793	120.97	85.5644	86.9804		31.4094	43.2679	44.2306	34.5931	33.9575	31.9589	41.5492	43.0681	56.7136	46.3912
PEPTY3	0	0	0		0	0	0	0	0	0		0	0	0	0	0	0	0	0	0	0	0	0	0	0		0	0	0	0	0	0	0	0	0	0
PEPTY24	0.043918	0	0		1.17488	0.764295	0.483553	0.84586	0.8402	1.4559		0	0	0	0	0	0	0	0	0	0	0	0	0	0		0.48475	0.140346	0.483162	0.504756	1.21542	0.836053	0.565523	0	0	0
PEPTY40	14.8815	26.9744	16.7296		9.94443	9.16995	8.86669	9.5908	9.28294	9.68914		8.53491	12.5953	27.4264	31.6826	26.5803	43.2021	45.841	15.9401	31.1044	33.4743	38.9966	40.9056	38.2697	70.8364		9.23723	10.1767	8.79092	9.38232	9.38636	8.20528	10.676	12.1645	15.8477	9.71359
PEPTY17	9.93692	15.1576	11.4334		4.40745	5.98823	5.11888	3.64373	4.61803	6.43296		11.8063	18.6025	16.6321	19.1368	18.8861	24.7109	26.1045	8.34511	10.7519	11.0029	13.2704	10.2635	12.2315	18.4199		5.09411	6.67354	6.26506	4.71035	6.95531	5.49895	6.88906	6.03631	8.16967	3.77081
PEPTY27	12.9937	16.6658	21.3417		11.6922	15.9694	18.2917	10.0145	11.4216	11.1209		28.2228	31.1504	20.0005	24.7292	15.1308	18.4264	18.8884	11.8124	14.8441	14.279	13.1805	13.5542	12.1499	12.4722		14.0235	17.2861	12.7536	11.796	11.2711	11.3788	17.76	16.5111	14.8088	17.5564
PEPTY53	3.57856	16.777	8.55625		1.88842	2.19844	2.22315	1.86119	1.16336	1.88237		4.36408	5.88576	7.22508	8.20511	12.007	10.6293	15.4001	3.13958	8.4034	7.36541	7.30532	8.79705	4.8937	8.72842		1.28522	2.26796	2.56022	2.57992	2.38214	2.16114	4.38123	1.39271	8.47937	2.25783
PEPTY46	0.0711305	13.0649	46.8818		0	0	0.0513307	0.052512	0.0529097	0		0	0.250191	0	0.0902213	0	2.75143	2.9256	0	0	0	0	0	0.210877	2.21937		0	0	0	0.0428787	0.0438557	0	0.094242	0	0	0
PEPTY12	0	13.9234	43.5025		0.802216	0.975749	1.54541	0.833658	0.966944	0.972055		0.259224	0.759964	0	0	0	0	0	0	5.21465	2.97293	0	0.227413	0	0		0.827352	0.699095	1.14663	1.00442	0.678549	1.83555	0.727114	0	0	0
PEPTY57	11.6687	15.3304	22.6211		27.9597	23.0792	26.1968	25.4355	24.534	19.4571		8.00084	4.82631	13.9795	10.8652	11.2001	9.74639	12.0309	16.7574	13.5027	17.9955	12.2947	16.7954	11.873	13.3155		26.6794	26.7446	34.977	30.1809	20.6034	31.0711	34.5808	39.7334	29.7982	15.6393
PEPTY38	3.63441	7.5719	8.16845		3.95518	4.09191	5.55608	4.44642	4.88244	4.57608		3.10395	3.47073	6.99803	5.46378	6.57508	5.26524	5.24609	5.08174	4.11251	5.92504	4.60016	5.55466	5.25342	4.81756		4.8154	6.46643	5.75765	4.80764	4.40538	5.02877	7.9534	5.96811	8.40726	5.91459
PEPTY35	14.4758	26.1774	30.4618		18.7839	20.8445	22.7749	17.0383	18.1238	21.709		35.9716	28.4162	22.7295	20.903	30.4024	19.8194	17.5249	16.9366	18.0241	20.4284	16.1043	17.6227	15.7483	14.49		20.5493	23.2582	18.4961	17.5842	17.1877	22.422	21.8255	17.0967	21.9382	22.6391
PEPTY52	4.07016	12.3864	10.7834		7.86493	6.91711	8.34176	8.65667	9.05221	7.40333		5.7795	4.36865	7.5657	5.98266	3.93587	5.34931	5.35972	15.8252	13.9907	16.6403	11.1229	14.3619	10.9679	10.7843		8.31494	9.31511	9.28789	8.47869	6.30663	9.85177	11.1943	11.6137	12.0566	5.79067
PEPTY16	17.5329	25.5317	16.8232		14.5488	14.0489	19.0658	15.7131	16.7274	12.9886		12.0109	13.154	23.605	23.5627	12.8467	24.6426	21.82	22.3457	19.9439	26.9178	24.7593	21.9802	27.3578	27.902		18.2566	21.5345	18.6452	18.1958	13.4664	18.6639	25.1206	21.9949	24.9498	20.2892
PEPTY50	8.59184	25.3436	36.7036		11.446	11.0675	14.1799	13.1073	13.1184	12.6764		45.7168	30.1812	35.9335	11.801	20.4735	8.16704	7.80692	38.1246	41.0059	29.2644	6.12849	12.4847	4.8415	7.34829		14.881	16.6023	14.6159	12.9807	11.7415	14.7915	16.0677	8.40834	12.5317	12.3176
PEPTY2	1.2036	2.14065	7.63196		1.28099	1.33289	2.28403	1.24209	1.85513	1.50282		21.3629	4.39261	3.06857	3.03451	3.82467	3.28872	3.84068	27.3364	4.31593	5.75253	3.90324	3.69779	2.26118	3.69921		1.92682	2.74943	2.06798	1.72876	0.867392	2.24455	1.88844	0	0	0
PEPTY6	23.8106	55.7821	49.5048		21.5129	20.3273	23.3349	20.6912	20.5353	19.7685		27.7204	21.9611	58.1657	50.5596	35.7676	24.3824	17.6866	109.39	153.514	191.1	73.9853	154.166	31.8814	56.9181		25.2133	25.0154	18.2055	18.3886	16.3905	24.5635	23.2895	23.1596	25.74	17.3175
PEPTY31	1.42375	5.31508	5.01984		1.64998	1.46719	1.23459	1.5428	1.03688	2.29535		3.57314	0.632074	3.00594	3.66211	5.00567	5.53863	5.17107	1.52206	0.660522	1.38194	0.926446	0.444105	1.03098	1.71404		1.38314	1.13374	1.23334	0.931613	1.71671	1.97501	2.03027	2.49679	1.00797	1.04948
PEPTY29	1.02709	0.794266	0.558888		5.62607	5.98999	1.91465	4.83086	2.7968	4.49426		0	0	0	0	0	0	0	0	0	0	0	0	0	0		5.25799	2.76566	4.99317	3.54476	3.16909	8.63865	3.20122	8.98636	0	2.48524
PEPTY1	19.178	25.5466	33.4595		16.1785	18.7868	21.3123	16.3766	16.7098	18.3935		50.0317	59.7475	32.8685	43.3654	26.0795	41.0432	57.2465	18.9589	19.4631	26.1225	25.0019	23.4786	21.3252	27.7714		17.1955	21.5671	15.8866	15.5434	17.2399	16.501	19.2329	21.9828	23.9591	18.5478
PEPTY56	9.3659	11.6593	10.7859		4.16027	4.11006	5.54947	4.58477	5.03667	6.89009		8.32283	11.5538	10.9721	10.9375	10.2076	9.36007	10.7946	4.03517	4.34257	5.9664	7.37774	6.85592	5.88121	7.5003		4.46705	6.89055	4.86078	5.66062	5.95374	6.30672	7.09246	4.44337	9.22654	7.61135
PEPTY19	7.33569	12.0878	14.2396		5.2542	4.93847	6.41815	5.29233	5.72787	6.10116		11.9368	17.6643	13.2795	15.2868	11.314	16.4384	16.3394	14.1411	13.1641	17.3143	15.312	14.9066	13.3183	19.6811		5.40715	6.0034	5.38567	5.02913	5.51023	6.13147	6.26501	5.54777	10.8779	9.19163
PEPTY18	10.9702	16.2183	15.1368		10.085	7.04159	9.59561	7.48741	8.72954	9.6448		7.73873	12.4712	14.3881	11.4635	10.6389	17.4819	14.7449	7.42309	10.2449	10.9604	13.1378	14.0344	8.73253	14.6114		8.05021	15.3987	11.1792	9.04603	9.89864	9.94915	15.58	14.3597	14.7103	14.7567
PEPTY41	89.6219	216.865	258.501		61.3219	56.6289	76.9498	63.9442	66.1275	67.8593		105.895	237.906	208.491	257.736	170.926	278.881	276.141	56.4631	67.9857	95.8824	76.7231	87.6276	78.7535	110.472		75.0861	92.0529	91.983	79.5223	72.4739	80.3677	104.715	87.065	113.828	97.0594
PEPTY51	26.5978	84.8152	86.019		9.96569	8.05141	14.8107	10.4449	11.2697	11.3526		76.707	93.7198	86.6219	87.3633	64.4182	57.2002	72.4886	32.4011	22.135	77.4884	67.1397	56.1407	41.3505	55.1774		11.5772	13.9438	12.8632	8.85772	11.1423	10.4921	22.5126	16.8623	19.4306	13.8416
PEPTY4	5.93382	17.2872	21.9703		2.00531	2.21976	3.32366	2.43238	3.12662	3.20448		49.5925	51.9741	54.1607	69.4189	62.1594	64.333	104.803	11.156	10.1789	23.421	103.249	21.3393	49.9447	39.4718		3.28554	3.75561	3.19196	2.75403	2.97094	2.78716	7.66507	3.70758	1.7865	1.83819
PEPTY33	15.3776	47.1012	62.4823		30.4926	28.1693	22.889	19.5923	21.9262	25.3264		41.8232	100.698	95.5385	60.21	32.4592	90.4432	42.5302	16.0245	74.3316	68.2462	40.8837	66.5345	45.996	65.3705		22.8354	19.7684	18.0025	19.751	23.3311	21.9483	23.1918	21.3595	18.2668	34.2047
PEPTY30	0.06152	0.153713	0.262312		0.201916	0.159629	0.058941	0.132181	0.252686	0.21181		0	0	0.922561	3.35617	0.224229	0	0.0767003	0	0	0.259255	0	0	0.0546007	0.402699		0.178435	0	0.464698	0.0844033	0.373116	0.0345107	0.0447867	0	1.24963	0
PEPTY55	8.00001	8.41138	7.85048		5.7494	4.96531	5.8748	4.60864	4.57811	3.59271		3.45552	4.82782	9.59807	7.64655	9.60282	7.93653	9.98802	8.92302	9.43086	9.82838	11.1367	10.8316	12.0133	10.9783		6.00362	7.55529	6.27	6.30601	5.46901	5.52898	8.77392	5.65787	7.01503	4.79713
PEPTY25	2.75377	7.73496	11.4534		2.00637	1.29199	2.56231	1.79285	2.3813	2.47409		6.20154	3.26414	5.26021	7.5824	5.75301	5.23236	5.60291	3.95671	1.90685	5.00268	5.22378	4.67223	4.91992	5.68261		2.81959	2.96001	2.27087	2.60678	1.68501	2.09376	2.82619	1.7557	2.46961	5.07045
PEPTY43	8.50136	13.778	12.8991		15.3192	12.9768	7.77339	12.8227	9.44458	10.3358		13.0848	15.8616	23.9599	15.1532	21.0959	12.4654	16.0922	24.858	18.6818	21.9757	18.2397	18.5764	21.0923	23.4659		15.0265	8.67806	18.4866	12.5745	10.1698	17.3713	11.3309	18.9562	9.99201	8.60772
PEPTY22	47.1385	397.007	118.032		30.9263	125.826	38.1634	27.0692	28.8367	25.7873		78.1478	112.139	292.372	421.295	167.892	89.5605	113.843	112.728	126.992	114.737	104.642	76.6191	69.7107	71.1145		192.193	55.0408	31.3181	35.8086	28.3	194.553	49.6279	43.7754	55.7114	35.8941
PEPTY44	20.4788	23.8657	30.6028		14.0681	13.128	14.5175	12.2106	11.9738	10.2023		16.3747	22.8279	41.3831	38.5551	46.1398	25.9309	29.0574	39.0433	43.2529	56.193	51.4686	61.8327	36.592	49.3067		14.3985	19.5656	16.0578	14.1145	11.7582	15.8695	18.4897	14.6921	12.9965	9.94806
PEPTY49	19.7846	15.9303	20.8637		13.2994	13.1994	15.585	12.9517	12.7851	14.1857		24.8416	20.0967	19.8623	24.1533	17.9907	25.0037	24.5873	19.3024	21.8385	25.8183	21.7552	24.3051	18.1884	22.2128		14.5725	15.2878	14.9427	15.5277	12.0042	14.3534	17.8708	17.8124	17.874	14.7027
PEPTY5	44.7915	49.7425	50.3271		22.9206	18.3864	24.2385	20.1096	19.9327	21.2342		21.1137	33.0236	64.3912	56.7221	52.1831	56.972	93.7522	72.2118	67.8025	66.3163	41.8451	47.7806	37.1618	73.3033		22.9502	30.2972	21.1231	23.6958	22.0163	22.8058	28.3478	27.3036	21.4176	18.4205
PEPTY28	57.5935	154.864	7.73819		11.8142	14.2731	14.097	8.46684	10.32	13.0902		10.8431	72.8053	146.479	165.526	118.698	146.86	162.715	31.0011	38.8815	33.1234	75.9011	57.2255	86.3033	89.9616		19.8826	20.5223	12.8697	18.5946	17.8248	16.0359	20.8956	27.1225	67.861	57.0841
PEPTY8	18.717	24.1115	13.6257		5.17539	5.03591	7.09624	4.93047	5.39994	7.09529		10.7905	14.7063	18.7125	31.0123	23.5445	27.0183	30.4681	9.88802	12.3515	14.4675	18.4367	17.1839	17.798	29.7491		6.8135	10.1385	6.15832	5.84045	6.13769	6.98098	8.80365	7.44002	9.15581	6.71456
PEPTY39	3.01058	4.92467	4.43291		1.55217	1.37475	1.78476	1.87063	2.20748	2.38326		0.828062	2.44917	5.67989	4.62808	8.38518	5.52326	4.48888	3.13813	4.57614	4.56112	5.52185	5.87252	6.88872	7.86511		1.72595	2.49291	1.69319	1.53384	1.41021	2.07859	2.2299	2.70366	3.00517	1.9308
PEPTY11	9.85302	13.2253	14.889		5.75697	5.52669	6.81219	5.87908	6.50969	6.91694		18.401	23.2393	17.683	23.4766	21.1648	17.9575	16.9243	12.8198	14.6378	19.9009	15.2828	21.3632	14.3045	19.6272		7.90945	10.4924	6.39924	6.42426	6.79413	8.49346	8.77599	9.06918	10.9944	6.15947

## Sheet: Abiotic conditions
Supplementary Table 5 FPKM value of RNA-seq of 57 PEPTY genes in pepper
Gene Name	Abio.mock.0h	Abio.mock.3h	Abio.mock.6h	Abio.mock.12h	Abio.mock.24h	Abio.mock.72h		Cold.3h	Cold.6h	Cold.12h	Cold.24h	Cold.72h		Heat.3h	Heat.6h	Heat.12h	Heat.24h	Heat.72h		Man.3h	Man.6h	Man.12h	Man.24h	Man.72h		NaCl.3h	NaCl.6h	NaCl.12h	NaCl.24h	NaCl.72h
PEPTY14	22.3679	24.0471	21.177	21.267	22.6432	27.6419		24.7102	27.6926	28.7021	35.2782	37.3041		20.5114	23.6531	27.7474	30.5503	19.8462		25.688	26.401	29.8624	41.889	33.497		34.5729	38.5815	38.0421	74.1628	46.5916
PEPTY23	1.78184	1.07329	1.94543	2.06188	1.21781	3.31121		1.75969	1.69311	1.6198	5.7338	9.56436		1.2444	2.34677	6.38428	2.61365	2.28081		1.5573	2.92709	8.00988	5.95873	6.2591		2.82561	6.24824	11.1498	12.8533	8.02885
PEPTY48	0.769477	0.40952	0.382557	1.32564	0.659356	0.618139		0.516432	0.558129	0.481112	0.620553	0.964326		0.714337	2.24588	2.53371	1.07803	0.802968		0.452178	0.986232	1.55397	0.826079	0.737594		0.477297	0.663066	1.74225	0.645038	0.728282
PEPTY7	10.1867	12.4139	15.8704	17.5623	11.9836	10.7247		12.4007	14.6567	13.6499	20.7195	24.9627		9.67724	13.1547	15.7115	10.243	10.6048		13.1743	18.0317	18.208	11.8896	10.8654		15.1295	20.328	15.9658	18.0561	13.6127
PEPTY54	41.0913	26.0216	13.8475	20.2044	41.3573	56.5356		36.9595	34.2576	36.2583	39.8415	34.8854		39.9623	25.0089	34.7884	46.1487	37.7024		31.9502	18.257	35.2138	58.501	48.4461		35.2317	23.2465	35.864	53.769	48.2609
PEPTY13	80.6185	87.0017	105.232	109.143	80.6644	81.4208		81.3382	84.784	75.3657	113.251	147.334		112.868	127.587	113.335	88.969	99.2208		91.9239	108.142	119.761	94.0057	101.172		113.862	142.863	137.797	126.449	109.558
PEPTY26	1.16049	1.37396	1.6644	3.25789	1.56221	1.30015		1.32303	1.6305	1.20467	0.612579	1.19348		1.88667	4.65203	6.90093	4.83195	6.58709		1.368	2.13015	3.21708	1.09576	1.19097		1.80441	2.8063	3.64557	1.77431	1.447
PEPTY15	11.8724	12.1211	13.5412	14.6559	11.7214	9.72699		11.2763	12.3118	10.9512	11.4601	20.7682		9.65243	13.399	13.8095	16.1638	15.2394		10.5205	12.0293	13.1975	10.6208	10.4569		12.115	13.3569	13.0064	13.4299	11.612
PEPTY37	0	0	0	0	0	0		0	0	0	0	0		0	0	0	0	0		0	0	0	0	0		0	0	0	0	0
PEPTY47	0.692561	1.20176	1.43469	1.39864	1.27261	0.580186		0.889027	1.06879	0.950294	1.56756	2.17383		1.61536	1.49748	2.10889	1.53342	2.12602		0.895963	1.01068	1.30016	0.541713	0.527335		0.956185	1.13859	1.48869	0.683075	0.72752
PEPTY10	7.93084	6.42234	8.03205	10.6444	8.88171	10.5982		10.1605	9.67014	9.45671	13.9101	8.99374		12.3891	13.9204	11.9384	8.73638	9.95142		8.86413	10.1245	13.7525	11.1924	9.44746		10.0228	11.0806	12.8321	8.43832	11.5684
PEPTY34	23.8899	26.5397	30.8149	32.6405	32.1031	27.2829		29.0545	27.4659	23.3938	29.954	42.3424		39.077	43.2542	47.5003	53.2433	54.289		24.6902	31.8162	30.7032	26.5377	31.9631		25.7463	34.712	36.6705	37.0202	38.9282
PEPTY20	9.62265	9.3878	8.59348	10.7651	9.77036	8.73516		9.9932	10.2024	9.97652	11.0375	14.4911		12.6124	11.7203	11.5734	9.20088	9.93268		9.80356	10.9746	11.1982	9.47279	9.58296		10.8381	12.3731	12.0281	11.61	12.6473
PEPTY9	7.03145	7.38176	7.52083	8.66859	8.18782	8.25801		6.45581	6.18707	6.31445	9.40516	12.6012		10.619	14.1215	16.4342	14.9667	16.5574		7.75536	8.98175	10.0421	7.68594	7.32784		8.47671	10.3535	10.7389	10.4728	10.1985
PEPTY36	2.81977	4.42087	4.50057	4.97616	3.82333	2.5348		3.70154	3.58965	3.45993	4.20851	6.93698		3.57467	3.38947	3.64397	3.05671	3.37007		3.69667	3.42259	3.12716	2.44977	2.47846		3.14456	4.65547	3.21524	3.92292	4.28771
PEPTY21	14.6829	14.0195	15.8322	15.5731	16.0542	14.5495		12.7795	13.6757	16.7428	21.2371	21.9497		21.3968	21.5258	20.4209	15.4957	15.0681		16.8596	17.4976	20.7725	18.1265	16.8872		20.7209	27.485	22.3221	22.9794	20.737
PEPTY32	0.317029	0.442886	0.418148	1.16485	0.534527	0.220892		0.300431	0.232046	0.184921	0.317776	0.6627		0.392137	0.985965	1.27348	1.43906	0.846279		0.323512	0.743796	0.734462	0.257122	0.190069		0.238399	0.494036	0.697858	0.332549	0.125124
PEPTY45	31.6079	42.7646	42.746	53.4363	42.7292	27.7809		38.7625	49.5381	56.4051	75.2907	78.804		32.6718	46.5782	52.2612	40.6925	37.604		37.0531	47.7857	42.5316	26.3449	26.5105		31.514	40.5197	40.3619	34.838	33.401
PEPTY42	29.1698	30.1653	35.4571	33.3455	34.0355	25.3016		28.3002	29.4909	26.5869	42.0661	53.0525		50.5121	50.1823	50.1161	48.1449	47.0375		29.0127	37.2522	34.4912	26.5975	32.1073		30.8369	36.4288	35.3544	39.0433	35.8708
PEPTY3	0	0	0	0	0	0		0	0	0	0	0		0	0	0	0	0		0	0	0	0	0		0	0	0	0	0
PEPTY24	0.549381	0.241639	0.412142	0.571407	0.963134	0.614099		0.656338	0.794872	0.621644	0.927134	0.411959		0	0.167971	0.32742	0.377686	0.478571		0.443008	0.312297	0.654774	0.595244	0.375582		0.390298	0.528677	0.923446	0.171713	0.86624
PEPTY40	6.62706	7.15178	7.30644	7.80515	7.03312	6.95734		6.38244	8.4086	7.18509	7.64588	11.6057		7.84428	10.1563	9.60443	11.2138	9.73806		7.1911	9.94786	9.74343	11.7587	11.0926		8.29985	12.1763	11.0631	14.8558	10.5277
PEPTY17	2.46121	4.12213	3.98077	3.45227	3.38255	3.48467		2.33782	3.63116	3.13618	7.62897	8.7912		7.5762	7.40048	6.25512	4.50961	5.13303		3.59384	5.57103	4.82334	3.6402	4.46909		5.0192	8.28674	5.99558	5.21881	5.06386
PEPTY27	5.46382	6.22047	7.48593	9.71234	5.51582	4.87269		5.67735	6.25378	4.44528	9.12224	10.1363		14.0111	15.298	12.08	7.22908	8.62395		6.45893	6.58071	7.4996	4.96748	6.14203		5.56792	8.01114	7.25076	6.95465	6.76667
PEPTY53	0.964729	0.709475	2.49999	1.59189	0.907799	0.236143		0.377826	0.907273	0.294844	1.1619	4.68724		1.29451	1.63319	1.74961	1.49953	1.79413		0.945796	1.61558	1.25668	0.76991	0.823794		1.04299	1.86069	1.56604	1.35483	1.01307
PEPTY46	0	0	0.0347797	0.0585757	0.0431807	0.118739		0	0.244307	0	0.0587473	0.423712		0.142341	0.371751	0.327037	0.134297	0		0.044691	0.0462223	0.0352303	0.139132	0.445852		0.0724873	0.0690513	0.0675453	0.475508	1.00141
PEPTY12	0.896773	1.70342	1.31512	1.22604	0.997724	0.634923		1.43967	1.60075	0.84294	1.69407	1.69516		1.64979	1.12425	0.822696	0.628337	0.150544		1.0356	1.61211	1.41744	1.24458	0.841787		1.04131	1.09858	1.18441	0.725937	0.665844
PEPTY57	10.4931	15.115	16.5002	19.4975	17.7715	8.13383		10.6869	14.5493	12.8551	21.5378	29.4457		5.92545	11.9542	13.0292	11.5222	11.0777		11.9582	13.2242	11.0879	5.57065	6.61296		10.0768	12.6993	10.9714	9.40903	11.2909
PEPTY38	2.61358	2.84897	4.1913	4.21068	3.76793	2.86666		3.21782	2.64694	2.754	4.61859	5.73988		4.00924	4.53553	4.87501	4.39004	5.17558		3.25263	4.77315	3.98822	2.47095	2.91205		2.92858	4.88044	4.0732	3.35213	4.12471
PEPTY35	10.6698	10.3754	11.3375	14.9885	11.8374	11.3124		12.0212	11.0648	9.50171	10.7431	12.8576		10.7109	15.7757	17.1831	15.7636	13.297		12.1672	12.9119	15.7341	10.6533	13.2624		9.12438	12.3039	14.8131	12.4899	13.0017
PEPTY52	5.63651	6.22415	6.14161	7.10503	6.89761	4.7701		4.93919	5.73175	5.25493	5.13643	4.27667		6.48679	7.5527	9.48765	8.31992	8.07758		5.5424	6.36954	4.93183	3.47823	3.42933		5.16798	6.09448	5.13667	5.13444	5.01514
PEPTY16	9.19834	12.4258	13.7008	14.1597	14.3276	9.51076		10.8794	13.925	13.5334	22.1584	26.8332		13.1511	11.8591	11.8345	11.8527	14.0811		10.4862	11.9265	9.75696	10.001	9.38044		9.32387	12.0123	11.3368	13.5672	13.9967
PEPTY50	13.3419	10.6712	14.0771	21.4002	13.499	10.0476		13.7465	12.8124	10.3982	15.158	17.2522		12.5091	15.1895	20.3508	16.3401	16.4297		10.7253	15.7747	22.9698	12.1797	8.45716		11.1284	17.3975	20.865	13.6453	12.8091
PEPTY2	2.21604	2.03628	2.2218	2.95615	3.2437	1.89553		2.3534	2.11329	1.6951	6.01004	4.10991		0.819534	1.45586	2.97843	2.62944	2.4351		1.58109	2.2715	2.3138	1.52939	1.49082		1.30009	1.77174	2.03377	1.63286	2.26216
PEPTY6	13.9146	14.0033	13.2939	19.7594	14.8147	14.6226		17.0569	13.9982	13.5446	15.2164	18.3966		25.6666	31.9654	36.0595	19.168	18.1105		14.2765	19.6849	26.6672	18.1156	19.2646		16.1941	21.5291	29.7874	24.7734	16.1419
PEPTY31	0.850138	1.02147	1.22093	0.876708	0.708498	0.349921		0.694257	0.398324	0.349401	0.343739	0.894213		2.30952	2.47542	1.632	1.01209	1.51904		0.669137	1.39528	1.13911	0.424649	0.596399		0.988211	1.50032	0.902556	0.813987	0.602579
PEPTY29	24.1981	12.3493	5.70355	4.3644	17.9805	17.3963		15.1492	6.71279	7.87278	2.30195	1.74858		4.99134	1.80716	1.96878	6.14638	10.558		10.033	4.63847	3.39483	15.0239	12.8451		6.96987	3.91576	3.93992	6.64067	16.3766
PEPTY1	9.66351	10.1389	12.1911	15.6974	11.5403	11.2679		10.0406	8.31751	7.98757	11.0779	13.2513		15.93	19.2455	19.135	12.0798	15.0028		10.824	13.5907	19.7923	13.6355	14.0022		12.441	15.5678	20.3436	16.3612	15.434
PEPTY56	3.07017	3.13931	4.47988	4.54871	3.81987	3.01686		3.45571	3.63655	3.79633	6.38018	5.63624		5.0617	6.26909	6.62666	4.2489	4.33225		4.39333	4.78902	5.26814	4.04247	4.65901		4.20463	5.57433	5.05429	4.28062	4.81111
PEPTY19	3.22598	3.01376	4.04924	3.71181	3.40712	2.62515		3.45259	2.37683	2.16416	3.38527	3.78746		4.11039	5.09133	4.20758	4.36087	3.83955		3.25085	4.215	4.56259	3.83366	4.10307		4.26069	4.7175	4.58062	4.34927	4.08204
PEPTY18	7.4949	6.27276	7.13455	8.28717	11.7594	11.45		8.14115	8.42872	6.32935	13.1303	14.1587		7.36722	8.32167	9.12856	11.0616	10.2237		5.99727	7.46104	8.97138	8.74784	9.20107		5.96587	8.86281	10.6127	10.0429	12.1252
PEPTY41	61.3313	72.9598	83.0528	67.9802	71.0191	53.0864		59.242	62.558	60.9946	57.7367	74.2588		52.8718	66.9679	64.4095	80.4074	75.7954		63.8587	70.3272	62.2728	54.7544	64.5814		79.7735	84.3399	72.6086	90.6034	73.9375
PEPTY51	16.8606	14.3202	15.6551	17.8404	15.9132	16.0291		12.9609	13.2597	13.6524	7.94994	9.71204		54.0564	59.1382	63.8631	57.6491	50.3974		15.0947	18.2199	27.9884	27.0253	27.8892		23.7584	33.5986	36.2643	54.0551	27.2721
PEPTY4	4.40057	3.84078	4.40943	4.29288	4.43184	4.43069		2.85822	3.10248	2.43553	2.33748	2.92328		62.7047	30.6491	37.1398	40.8613	27.5043		4.0678	5.90991	7.82496	9.82305	13.152		6.64329	7.9896	9.60624	21.1857	11.5577
PEPTY33	26.1753	22.5312	23.2831	23.6206	14.3071	15.1146		9.37655	6.64562	9.56857	6.81307	4.61182		39.5395	56.6307	39.69	17.8918	20.1228		26.9343	28.3472	33.7505	36.6103	24.4862		30.6851	34.7589	33.9376	36.0821	23.8512
PEPTY30	0.300619	0.44383	0.092957	0.08315	0.31816	0.244217		0.150633	0.130977	0.510964	0.116303	0.0284847		0.19527	0.0389553	0	0.100567	0.049271		0.518674	0.245576	0.312686	0.344764	0.159912		0.566434	0.29402	0.119718	0.650959	1.37501
PEPTY55	4.06696	4.0918	4.02277	3.79999	4.96092	4.27771		3.50042	4.04976	6.46206	5.20982	7.23755		5.52242	6.6073	6.42412	5.50114	5.77206		3.73088	5.03482	6.19923	4.52164	4.9203		4.94222	5.82794	6.45298	6.16307	5.45467
PEPTY25	2.21375	1.74151	2.79091	2.20225	2.45471	2.07465		1.6249	1.51799	1.28246	1.8773	1.29436		5.37632	5.14505	4.27171	3.21062	2.25818		2.14494	3.39102	3.5352	2.52272	2.17404		2.87021	4.67769	4.87761	3.44204	2.65581
PEPTY43	7.66799	7.56282	4.4677	6.77894	7.84741	7.91534		6.76916	7.32395	8.98084	9.11393	8.84654		6.64075	7.77529	9.8118	7.4346	8.06241		6.66155	7.58674	9.09018	7.78678	6.45445		6.11706	7.37216	8.78639	10.7654	8.36656
PEPTY22	85.7779	59.6745	84.1415	85.3638	86.2745	66.0569		75.2224	117.198	152.59	96.9575	116.345		198.936	230.12	224.881	112.362	57.2072		129.812	94.3341	98.7655	103.554	93.2926		168.805	137.053	103.448	161.32	88.6835
PEPTY44	10.6227	10.3449	6.85222	11.8022	14.9385	15.9149		8.86439	8.86373	10.2398	15.4226	17.4107		12.5429	13.7706	18.935	19.5849	19.5122		8.40223	8.55743	14.351	19.7802	18.3646		9.3395	10.7672	16.4382	22.5516	21.1841
PEPTY49	4.60974	5.16868	4.94382	6.58901	5.54338	4.72619		4.55436	5.59071	5.48004	8.01877	8.16736		7.08775	8.20301	9.67	7.16888	7.83198		5.82131	6.35821	6.29403	5.19074	6.29037		4.98001	8.24002	6.55922	6.38015	7.18127
PEPTY5	18.5507	20.1463	15.8642	23.2336	21.4237	27.5071		16.7351	26.9717	32.231	45.3913	45.0003		24.418	25.139	29.971	22.8455	20.8962		25.1989	25.5514	32.7413	33.9386	30.868		21.1231	25.1134	28.4968	30.3855	28.3234
PEPTY28	24.6787	22.9963	21.1623	12.4858	13.0336	21.942		14.8958	57.1291	69.314	63.171	67.9802		124.41	105.164	79.619	37.8718	48.1956		37.9717	22.4775	34.898	37.4797	49.3234		64.2039	46.2466	44.6562	63.3807	40.7678
PEPTY8	2.3559	2.52976	2.40193	3.75988	2.86391	3.10932		2.93366	5.41406	7.16501	7.82303	7.51191		6.69852	6.45963	6.47984	4.10559	3.77834		2.92716	4.07244	4.38626	3.34016	4.33619		3.23742	4.19704	5.11764	4.36103	3.84162
PEPTY39	1.13476	1.17514	1.25044	1.33318	1.28298	1.17932		0.829934	0.931608	0.887818	1.65248	2.1525		1.057	1.54091	1.67555	1.33905	1.12205		1.65331	1.71164	1.93997	1.78171	2.14331		1.48347	2.18394	2.20685	2.30523	1.3819
PEPTY11	4.38076	3.83022	3.23256	5.54558	5.05699	4.4758		4.83825	5.59439	6.50171	8.85072	9.33757		6.39731	5.9688	6.66021	5.10709	4.40354		4.28009	4.89277	6.15622	5.16962	5.99537		4.14965	6.02861	6.16253	5.56656	5.30382

## Sheet: Phytohormones treatment
Supplementary Table 5 FPKM value of RNA-seq of 57 PEPTY genes in pepper
Gene Name	mock-0h	mock-1h	mock-3h	mock-6h	mock-12h	mock-24h		MeJA-1h	MeJA-3h	MeJA-6h	MeJA-12h	MeJA-24h		SA-1h	SA-3h	SA-6h	SA-12h	SA-24h		ET-1h	ET-3h	ET-6h	ET-12h	ET-24h		ABA-1h	ABA-3h	ABA-6h	ABA-12h	ABA-24h
PEPTY14	16.5769	16.5919	14.2663	15.3076	14.5995	20.4171		15.7504	14.36	17.447	16.9315	27.4459		13.9436	14.4447	13.6537	17.1679	21.4544		9.9787	12.6894	19.7463	19.9494	24.7432		17.7478	17.4109	20.1886	13.4263	27.3791
PEPTY23	0.473263	0.634734	0.290606	0.673527	0.222867	3.03714		0.24496	1.01537	1.08701	4.97794	3.94587		0.2312	1.79515	3.05735	2.41739	1.28736		0.425195	0.788573	1.05407	3.63758	3.75606		0.706123	0.703445	0.665534	0.73987	6.92398
PEPTY48	0.401309	0.42673	0.502323	0.461603	1.55385	0.542554		0.847389	0.550727	0.454311	0.957877	0.705811		0.18561	0.344288	0.456817	1.55921	0.735299		0.326623	0.272706	0.455618	0.639689	0.150958		1.22034	0.395585	0.984457	1.4533	0.491447
PEPTY7	11.079	12.4147	14.1264	17.3497	14.9817	12.1434		9.6563	13.5154	15.2558	18.3164	11.771		9.91249	11.6344	13.0646	18.5523	12.8644		8.81558	12.775	14.8831	15.1717	10.3896		12.1571	16.7245	18.0798	21.5384	12.0577
PEPTY54	36.7922	35.6951	27.7153	20.5525	31.5526	80.6792		37.9616	31.8725	19.4762	29.0363	83.4308		39.5154	32.0353	16.3289	23.4593	55.6051		27.2534	21.0008	13.3094	22.1325	37.9756		38.4545	30.1392	19.4257	36.3371	76.7407
PEPTY13	16.1065	16.634	18.6414	23.2728	23.7505	18.2485		18.66	25.3618	21.8784	28.458	20.1972		18.6782	21.2308	26.9695	30.7916	23.0765		17.3233	24.2821	26.7922	29.315	21.4256		18.8401	21.6529	24.4449	23.8573	20.6001
PEPTY26	1.72175	1.0699	1.09597	2.07141	2.44064	1.41298		1.10941	1.42391	2.63223	1.99496	0.888213		1.16904	2.37398	4.15279	5.02846	1.94319		0.861934	1.27421	1.36779	1.98363	1.0818		1.42122	1.94013	2.22118	2.79938	1.57333
PEPTY15	10.132	9.68532	11.7706	12.1795	11.3296	7.64403		9.14773	11.1541	11.9857	12.3401	8.30125		10.7389	13.2211	15.4156	14.5576	9.79916		8.15079	12.2825	14.608	13.7424	10.485		8.73178	11.3104	10.9437	14.2332	8.50573
PEPTY37	0	0	0	0	0	0		0	0	0	0	0		0	0	0	0	0		0	0.013927	0	0	0		0	0	0	0	0
PEPTY47	0.811839	0.562206	0.903369	0.838656	0.834737	0.363535		0.637744	0.630558	1.11769	1.06492	0.142804		0.404889	0.512158	1.01971	1.04908	0.394297		0.39567	0.544161	0.701019	0.690395	0.259018		0.490303	0.73597	1.22969	1.12231	0.373606
PEPTY10	6.9435	4.65235	6.49669	7.48468	10.9135	7.45008		5.61302	6.61689	7.73757	10.0001	7.9759		5.99471	6.08124	8.73904	10.1574	8.49791		5.20083	6.61614	7.40992	7.23577	7.04837		5.39981	6.96361	8.07981	11.7018	7.38635
PEPTY34	24.6784	21.4469	26.8264	24.8223	27.9735	19.2679		24.2256	31.1286	31.377	29.298	23.8862		25.3807	26.5494	38.6787	42.1025	29.0376		19.734	26.8473	34.7892	38.5972	28.2015		23.218	29.7708	26.8891	28.3265	20.9384
PEPTY20	11.5615	14.7366	13.9345	14.5636	13.2783	12.696		15.5495	13.8367	14.7032	13.7478	14.3306		13.8113	14.0582	16.8168	17.0203	12.5765		7.61925	10.8204	10.6062	11.6835	7.73144		15.4973	15.2974	14.7682	19.2469	13.2577
PEPTY9	7.82071	6.43178	9.13022	10.0291	8.3604	5.72597		7.59974	7.98352	9.91911	9.29576	7.87656		7.15502	8.75268	11.4167	11.4452	6.68325		4.94557	6.19381	6.36591	6.6795	5.47285		7.25017	9.53561	8.55264	10.7635	6.61305
PEPTY36	4.02519	4.11057	5.23897	4.18987	5.71156	2.80314		4.64292	3.96815	5.14988	2.42984	2.52689		3.98911	3.93068	4.40738	6.43574	3.12644		3.13001	3.97124	5.76111	5.85286	3.45262		2.64032	5.36218	5.07115	4.42703	2.38095
PEPTY21	16.253	16.0039	18.0849	21.3134	23.9534	22.2568		22.5409	19.6453	19.0656	20.2538	26.7432		19.5019	20.2418	25.1059	23.6287	19.0555		12.5431	17.5093	18.971	18.4893	13.4106		20.5562	20.5986	21.3829	39.6344	23.741
PEPTY32	1.62071	0.936595	1.64107	1.53946	2.11519	0.812255		1.01131	1.47374	1.97822	2.7856	0.753804		1.44041	1.0437	1.59189	2.46709	0.964028		0.509118	1.04008	1.14542	1.2082	0.691424		1.05074	1.29105	1.74644	1.12612	0.903896
PEPTY45	36.9772	36.3732	44.0352	40.2933	29.4746	18.9583		32.4385	42.5964	44.4946	50.1029	19.9114		31.3514	40.9542	47.6561	46.844	20.8067		31.2684	40.9219	44.709	46.3988	30.5785		23.9326	31.8407	32.2631	34.0497	20.1727
PEPTY42	30.7149	26.9367	35.7015	33.8954	32.9127	22.8585		33.5789	38.0189	35.3959	47.815	28.6709		37.8224	74.5155	76.2743	46.2516	32.8745		26.5098	36.1629	43.3791	41.869	33.149		24.6838	30.6554	26.4787	35.2196	23.6989
PEPTY3	0.651895	0.436371	0.340135	0.409245	1.18599	0.86604		0.363742	0.480584	0.674116	0.756346	1.10655		0.715831	0.597614	0.530501	0.606665	0.781301		0.376559	0.231255	0.162989	0.43871	0.685612		0.460266	0.278869	0.681897	0.912086	1.10968
PEPTY24	0.382383	0.502107	0.390754	0.33875	0.0911903	0.567052		0.292317	0.157942	0.459213	0.112738	0.606867		0.369588	0.219535	0.2425	0.097218	0.201487		0.503891	0.124374	0.150406	0.0922833	0.291371		0.698943	0.23735	0.117585	0.442412	0.700326
PEPTY40	4.74017	5.22313	4.83267	7.02949	7.71131	6.16195		5.09173	7.29427	6.79446	7.00475	8.15907		5.25229	5.52822	7.83588	9.1861	6.86975		4.5973	6.44816	7.5468	10.0226	8.73992		5.22876	5.36052	6.20028	9.69868	5.96043
PEPTY17	2.71484	2.30028	3.24069	4.18492	3.11353	3.27033		3.39039	3.42824	3.94262	3.15868	3.40748		2.6973	3.52398	5.21766	3.86079	3.45028		2.42641	3.67268	3.79643	3.19958	2.58625		4.45242	4.03007	4.0357	2.74574	3.02266
PEPTY27	5.09403	5.79673	6.21317	7.48476	8.82802	4.81658		6.76579	6.28927	7.26817	8.00129	5.14023		5.33319	6.86692	9.18494	9.52293	6.76283		5.91229	7.59638	7.70831	10.218	6.40871		5.53864	5.9416	7.44048	10.1387	4.86757
PEPTY53	0.305505	0.206336	0.258726	0.453296	0.0958017	0		0.207835	0.20715	0.538145	0.515221	0.180956		0.0984873	0.332023	1.8781	2.36412	0.470292		1.08658	0.422273	0.793346	2.05359	0.724625		0.550588	0.211289	0.307247	1.23804	0
PEPTY46	0	0	0.045719	0	0	0		0	0	0	0.0896603	0.0597147		0.0352313	0	0	0.0595527	0		0	0.0413643	0	0	0		0	0	0	0	0.133523
PEPTY12	1.27177	1.49294	1.71001	1.33422	1.7489	1.19622		1.46785	1.35928	1.57313	1.48226	1.14542		1.31583	1.1374	1.30649	2.01395	1.78637		1.93035	2.01187	1.57959	1.91202	1.02596		1.15181	1.24784	1.44711	1.85376	0.733245
PEPTY57	12.6472	11.2388	16.3722	13.2036	10.9701	3.81702		9.81225	9.55685	19.6503	11.2045	4.40454		8.73317	11.9898	16.6024	14.2378	5.89561		8.45989	11.0535	12.4665	12.9072	6.42159		6.16621	10.514	14.404	16.5854	4.88335
PEPTY38	3.32117	2.45088	3.30456	3.35487	3.84608	2.28744		2.52738	3.05909	3.97512	4.82917	2.72337		2.83916	2.962	4.64844	4.95421	3.50489		2.30386	3.70845	4.93187	4.76704	2.74633		2.37439	3.13482	3.92475	3.64379	2.46276
PEPTY35	10.4153	10.2038	11.1503	9.81142	13.64	9.53882		14.107	12.2687	13.4481	20.1636	9.65069		10.678	11.2263	11.7933	18.5021	12.6633		10.1067	12.8298	11.5025	17.1524	11.9609		9.84145	12.0143	12.0725	13.4562	10.8243
PEPTY52	8.38023	8.51245	9.72683	8.44412	8.02787	4.26997		8.01178	8.10371	9.95523	6.76405	4.83931		7.73772	9.13954	10.9864	10.153	5.94545		5.3813	7.864	7.42863	6.33031	4.66274		7.12448	8.65203	8.19987	10.3743	4.70476
PEPTY16	12.3462	11.0622	12.2837	11.6566	10.6352	7.04743		10.7568	10.8497	12.3895	9.16782	7.55739		11.142	12.7261	17.5225	16.5114	9.89682		8.76377	11.645	12.6794	13.7303	8.83903		11.9727	12.3826	12.0791	13.5153	7.94327
PEPTY50	12.4689	10.6811	11.7644	14.9148	24.0993	10.9047		9.75393	10.9457	14.0915	25.0619	8.76582		8.80667	7.71469	11.1833	22.2057	14.6582		7.11945	9.13405	11.932	17.076	12.7436		8.85658	13.1146	16.7722	32.8117	9.92344
PEPTY2	2.63536	2.7025	2.41947	1.5898	1.91801	1.77908		1.75612	1.27718	1.75278	2.97003	0.989911		2.07863	0.93574	1.08519	1.70282	1.33317		1.46958	1.23412	1.39953	1.53322	1.4683		2.07337	1.93111	1.71216	0.958813	1.11259
PEPTY6	16.6994	21.6291	18.639	21.1035	26.9373	20.117		22.2279	17.4617	21.6383	36.0894	24.7445		22.3313	16.227	19.3591	28.305	24.3244		11.7876	11.1239	10.6135	20.6742	14.9689		20.9058	18.748	20.32	35.9483	21.5442
PEPTY31	0.567144	0.848485	0.725516	1.63439	1.19106	0.257949		0.783495	0.724486	1.44283	0.951252	0.644155		0.933917	0.770533	1.45987	1.19659	0.746652		1.05724	0.598058	1.03625	1.40954	0.617009		0.876443	0.691533	0.808345	1.54234	0.428188
PEPTY29	16.6137	25.7407	11.5362	13.0173	8.42148	21.7572		17.2632	10.5664	11.8766	4.96686	23.7586		14.6973	12.5645	5.54314	3.04607	24.5944		19.4501	3.86285	1.56805	3.09719	12.0678		20.5014	11.9559	7.40071	7.13082	16.1882
PEPTY1	9.63339	8.32896	9.66107	11.2351	19.3165	11.5331		9.33379	10.8889	11.2183	13.8156	9.92377		8.79046	8.29047	11.8758	16.4799	10.998		8.23769	10.339	11.8534	14.4715	10.4628		9.07865	10.4549	10.7397	18.2387	10.217
PEPTY56	3.52296	3.12131	3.88198	3.52058	4.06767	3.08666		4.15217	4.0943	4.64433	5.98558	4.48898		3.64896	4.2445	4.70398	6.2715	4.74194		2.71052	3.58349	4.13807	4.51354	3.13756		3.18697	3.57891	4.55008	5.42496	3.32468
PEPTY19	5.24729	4.42473	6.28663	7.23772	7.86579	6.05845		6.2737	7.70213	7.31416	6.64502	6.32898		5.06517	5.85338	6.88517	7.30139	5.23166		4.21518	5.58417	7.13447	7.58131	4.38019		5.78767	7.16198	7.80798	8.59339	5.93777
PEPTY18	9.47851	7.34305	6.90626	6.70539	7.09249	9.82077		8.77939	10.1443	9.02163	10.0204	11.2029		8.48049	7.96823	9.72232	11.5536	12.0245		5.93561	6.65245	7.88655	9.04013	9.60951		7.38984	8.90049	7.8767	7.59113	10.3849
PEPTY41	54.1102	52.0515	60.7532	61.7816	48.0156	42.932		60.0805	76.508	69.617	53.3764	41.0889		59.3187	74.7156	100.004	75.6006	47.29		49.3944	72.4625	78.5686	66.5021	57.124		55.0168	66.1318	59.6226	58.0645	42.8187
PEPTY51	15.393	13.6803	12.6436	24.2287	35.5809	22.0238		19.2293	17.2272	18.5582	25.666	24.1325		17.5432	25.9945	43.6167	33.0094	16.6382		14.2821	25.0046	37.3739	34.5148	21.626		16.9874	19.1211	18.4568	26.2433	19.1511
PEPTY4	2.87065	2.4626	2.47839	5.33696	7.85946	4.22417		3.73305	5.1037	5.00202	6.38776	6.59728		3.69052	5.53922	10.8875	11.1534	6.99795		2.52833	6.24427	10.6677	9.98634	5.32592		4.08178	4.58078	4.50997	9.48538	5.1182
PEPTY33	13.9138	13.6103	19.7782	33.2933	39.0963	20.9442		6.53683	21.3936	24.5798	17.4589	22.0491		10.9197	16.823	19.1995	21.1265	19.64		17.6039	25.2233	36.1569	36.93	22.8952		14.7338	25.984	26.8512	48.796	20.3261
PEPTY30	0.40148	0.161362	0.46242	0.237786	0.147611	0.589432		0.143614	0.203716	0.318007	0.119715	0.179758		0.0496937	0.0696567	0.0307757	0.122186	0.24152		0.214203	0.275336	0.367349	0.650626	0.678999		0.441948	0.744381	0.26641	0.121462	0.255754
PEPTY55	4.42135	3.82995	4.81409	4.07826	4.27001	4.25266		5.34146	5.28509	4.90457	5.19358	5.91792		4.63524	4.05435	5.47166	6.50844	4.80073		3.79249	4.731	4.4969	5.25916	4.79458		4.43892	4.75501	4.67503	3.7791	4.29432
PEPTY25	1.61875	1.31897	2.04767	3.24752	4.84709	2.17437		3.03018	3.41922	2.77625	4.13198	2.96304		1.9453	2.24242	2.67305	4.01059	2.46245		1.52715	3.08207	3.94373	3.07334	1.64951		2.38365	3.12202	3.1334	4.00387	2.63388
PEPTY43	9.73853	9.08413	8.96367	8.93273	8.16913	9.2767		9.69291	7.45736	11.8441	9.26207	11.7017		12.8702	13.1963	19.5316	10.8495	12.1232		5.65068	5.90842	6.54596	8.77629	7.23818		12.5301	9.28673	9.94423	20.853	10.5659
PEPTY22	35.4075	45.1306	36.075	36.8946	35.9531	47.0484		81.8616	39.1452	33.9347	93.498	93.588		67.5161	97.2056	60.813	56.9762	57.6218		114.959	66.8264	63.8726	145.662	60.3406		76.4417	53.5627	67.0067	172.596	74.296
PEPTY44	10.3006	10.4355	10.1588	9.27346	10.3176	12.3216		12.2372	9.63897	11.2031	15.2095	20.8037		13.2273	10.9116	12.0408	12.5204	14.6979		6.88657	8.87774	8.4323	12.7596	10.3049		12.0643	11.2895	8.74989	15.048	16.9195
PEPTY49	9.25006	8.92819	9.74757	9.4202	10.1466	8.14241		9.45517	7.77772	11.7325	12.19	9.8053		8.48636	10.3493	14.2427	15.2815	10.0405		3.58643	4.76202	4.29639	4.78765	4.05747		8.96374	10.8322	9.32389	11.1505	9.5893
PEPTY5	25.2351	20.9236	20.9814	21.8601	29.1095	27.9376		26.881	22.1216	20.6125	33.555	35.5209		27.8565	22.5319	21.6028	27.8561	33.9544		16.6165	17.1671	17.8352	18.6986	23.4837		37.7088	24.4858	22.5872	22.8619	30.5001
PEPTY28	5.74011	5.31927	6.91934	11.9604	8.13676	16.6874		10.931	15.7457	8.96634	18.8018	33.291		14.2287	71.0638	91.1767	41.5765	24.5796		20.2382	57.8349	58.6778	37.4785	20.332		18.4058	15.497	14.3406	50.3666	25.6997
PEPTY8	3.39072	4.98537	4.2387	4.98024	6.32807	4.66629		10.5775	5.78487	4.12874	6.73711	6.10403		5.95581	5.45313	6.28048	9.6246	5.69714		3.55189	3.24293	3.01323	4.33508	2.54619		10.8964	4.35484	4.91083	10.3145	6.19061
PEPTY39	1.49521	0.846539	1.29825	1.94716	2.63005	2.48138		1.72839	1.75922	1.80769	1.85878	2.18637		1.45582	1.42816	1.64048	2.96047	2.00018		1.50228	1.38915	1.82702	2.42489	1.41869		2.35914	2.27755	1.96438	3.18016	2.16063
PEPTY11	6.59459	9.80801	6.5304	6.86048	7.39348	7.72332		10.1597	6.48458	8.0222	11.3289	8.00671		8.93108	8.1871	9.46901	11.5546	8.47609		4.41027	4.85919	4.06905	5.94216	3.29936		9.64328	6.24163	6.94495	11.124	7.80486
