# Supplementary material for: Genome-wide analysis and identification of stress-responsive genes of the CCCH zinc finger family in Capsicum annuum L
Source: Front Plant Sci. 2023 May 30;14:1189038. doi: 10.3389/fpls.2023.1189038 (PMC10262688; doi:10.3389/fpls.2023.1189038)
Supplement: Supplementary file 7 [file Table_6.xlsx]

## Sheet: Sheet1
Supplementary Table 6 The CCCH gene family in Capsicum annuum L. Zunla-1
Gene ID	Tool	Chromosome localization	start	end	strain
Capana06g003018	GLEAN	Chr06	216787894	216792745	-
Capana12g002616	GLEAN	Chr12	223694108	223702542	+
Capana01g003148	GLEAN	Chr01	210993269	211001422	-
Capana03g003575	GLEAN	Chr03	229466059	229471474	-
Capana03g001311	GLEAN	Chr03	22935476	22943727	+
Capana06g000901	GLEAN	Chr06	15442327	15448235	-
Capana09g000782	AUGUSTUS	Chr09	47791973	47811639	+
Capana06g000780	GLEAN	Chr06	12421613	12426594	+
Capana05g001805	GLEAN	Chr05	175844208	175847738	+
Capana10g002199	GLEAN	Chr10	200537770	200547264	-
Capana03g001708	GLEAN	Chr03	33660254	33674769	-
Capana10g002385	GLEAN	Chr10	203389449	203394352	+
Capana02g002827	GLEAN	Chr02	151311502	151312840	+
Capana03g000418	GLEAN	Chr03	5838794	5840874	+
Capana01g002584	GLEAN	Chr01	168012403	168013789	-
Capana11g002351	GLEAN	Chr11	219302369	219304392	-
Capana10g001067	GLEAN	Chr10	102179742	102218683	+
Capana08g001778	GLEAN	Chr08	136353142	136363067	-
Capana00g004369	GLEAN	Chr00	636059550	636067581	-
Capana11g000212	GLEAN	Chr11	5489398	5497504	+
Capana10g001940	GLEAN	Chr10	192191511	192196962	-
Capana04g001442	GLEAN	Chr04	54204071	54217250	-
Capana01g002531	GLEAN	Chr01	166245245	166249028	+
Capana09g000781	GLEAN	Chr09	47779112	47811849	+
Capana06g001859	GLEAN	Chr06	58900807	58902157	+
Capana05g002172	GLEAN	Chr05	201237003	201241734	-
Capana06g001858	GLEAN	Chr06	58890206	58892009	+
Capana00g004529	AUGUSTUS	Chr00	653838617	653839859	-
Capana11g000091	GLEAN	Chr11	2842862	2858464	-
Capana03g000689	GLEAN	Chr03	10105114	10107951	+
Capana09g000015	GLEAN	Chr09	253191	259786	-
Capana08g002640	GLEAN	Chr08	150093634	150098616	+
Capana07g001715	GLEAN	Chr07	198219442	198220704	-
Capana01g001759	GLEAN	Chr01	64823830	64828871	+
Capana09g000224	GLEAN	Chr09	7070349	7079537	-
Capana11g000801	GLEAN	Chr11	42646525	42650310	-
Capana08g000074	GLEAN	Chr08	1160361	1167925	+
Capana00g002116	GLEAN	Chr00	452265702	452276126	-
Capana03g002404	GLEAN	Chr03	66152988	66161632	+
Capana06g001871	GLEAN	Chr06	60007328	60013292	-
Capana10g002226	GLEAN	Chr10	200986679	200991076	-
Capana00g003816	GLEAN	Chr00	581834271	581838739	-
Capana08g000284	GLEAN	Chr08	26642623	26644006	-
Capana11g002304	GLEAN	Chr11	218395210	218402355	+
Capana09g000202	GLEAN	Chr09	6663058	6664089	+
Capana07g001250	GLEAN	Chr07	166674966	166679752	-
Capana01g002605	GLEAN	Chr01	168728414	168730540	-
Capana09g000017	GLEAN	Chr09	269287	275195	+
Capana04g002645	GLEAN	Chr04	210303327	210320440	-
Capana10g002362	GLEAN	Chr10	202994969	203000252	-
Capana00g004978	GLEAN	Chr00	684286078	684298400	-
Capana02g003017	GLEAN	Chr02	154100503	154109711	-
Capana10g002333	GLEAN	Chr10	202584311	202589681	-
Capana09g001876	GLEAN	Chr09	213613807	213623095	+
Capana00g003255	GLEAN	Chr00	538548328	538562657	+
Capana05g002040	GLEAN	Chr05	194737735	194741115	+
Capana02g002628	GLEAN	Chr02	148254014	148266749	+
Capana02g001429	GLEAN	Chr02	124660665	124661078	-
Capana12g000654	GLEAN	Chr12	18120904	18131897	-
Capana07g002354	GLEAN	Chr07	219091696	219096992	-
Capana05g000044	GLEAN	Chr05	323105	333262	-
Capana04g000131	GLEAN	Chr04	1492656	1493123	+
Capana06g001171	GLEAN	Chr06	22187036	22190819	+
Capana02g000491	GLEAN	Chr02	63082423	63095307	+
Capana09g000554	GLEAN	Chr09	21138438	21152718	-
Capana02g001428	GLEAN	Chr02	124650155	124660126	-
Capana04g001844	GLEAN	Chr04	120463193	120468707	+
Capana01g001268	GLEAN	Chr01	41642865	41658684	-
Capana05g000746	GLEAN	Chr05	28542902	28547780	-
